# Supplementary material for: Age-Related DNA Methylation in Normal Kidney Tissue Identifies Epigenetic Cancer Risk Susceptibility Loci in the ANKRD34B and ZIC1 Genes
Source: Int J Mol Sci. 2022 May 10;23(10):5327. doi: 10.3390/ijms23105327 (PMC9141100; doi:10.3390/ijms23105327)
Supplement: Supplementary file 1 [file ijms-23-05327-s001.zip › Exp_adN_T.csv]

	Pat_ID	Assay	TU	adN
1	0df0fe3baf3f9199d8b162d421531a961f120b7c	PS_103-CG1	6.03	10.91
2	0df0fe3baf3f9199d8b162d421531a961f120b7c	PS_103-CG2	4.55	8.75
3	0df0fe3baf3f9199d8b162d421531a961f120b7c	PS_103-CG3	4.45	10.68
4	0df0fe3baf3f9199d8b162d421531a961f120b7c	PS_103-CG4	3.42	5.89
5	0df0fe3baf3f9199d8b162d421531a961f120b7c	PS_103-CG5	3.1	4.98
6	0df0fe3baf3f9199d8b162d421531a961f120b7c	PS_103-CG6	4.82	9.61
7	0df0fe3baf3f9199d8b162d421531a961f120b7c	PS_103-CG7	3.87	5.81
8	8079fca31f4e5398deeff43e22e9908c2b0e791a	PS_101-CG1	26.41	15.2
9	8079fca31f4e5398deeff43e22e9908c2b0e791a	PS_101-CG2	48.36	25.46
10	8079fca31f4e5398deeff43e22e9908c2b0e791a	PS_101-CG3	44.18	20.81
11	8079fca31f4e5398deeff43e22e9908c2b0e791a	PS_103-CG1	55.12	17.13
12	8079fca31f4e5398deeff43e22e9908c2b0e791a	PS_103-CG2	46.16	16.57
13	8079fca31f4e5398deeff43e22e9908c2b0e791a	PS_103-CG3	55.45	14.69
14	8079fca31f4e5398deeff43e22e9908c2b0e791a	PS_103-CG4	52.88	9.25
15	8079fca31f4e5398deeff43e22e9908c2b0e791a	PS_103-CG5	51.77	8.31
16	8079fca31f4e5398deeff43e22e9908c2b0e791a	PS_103-CG6	52.5	16.03
17	8079fca31f4e5398deeff43e22e9908c2b0e791a	PS_103-CG7	43.78	8.36
18	f54f0e9c710b186cc002c5584154994bda994a76	PS_101-CG1	53.29	17.27
19	f54f0e9c710b186cc002c5584154994bda994a76	PS_101-CG2	43.12	34.59
20	f54f0e9c710b186cc002c5584154994bda994a76	PS_101-CG3	52.06	18.72
21	f54f0e9c710b186cc002c5584154994bda994a76	PS_103-CG1	11.63	1.61
22	f54f0e9c710b186cc002c5584154994bda994a76	PS_103-CG2	9.23	1.47
23	f54f0e9c710b186cc002c5584154994bda994a76	PS_103-CG3	7.97	14.39
24	f54f0e9c710b186cc002c5584154994bda994a76	PS_103-CG4	5.95	1.53
25	f54f0e9c710b186cc002c5584154994bda994a76	PS_103-CG5	5.99	14.31
26	f54f0e9c710b186cc002c5584154994bda994a76	PS_103-CG6	7.15	1.72
27	f54f0e9c710b186cc002c5584154994bda994a76	PS_103-CG7	6.19	1.21
28	84057c116faa1711632bb6c3a5c8482d714667a4	PS_101-CG1	18.22	17.12
29	84057c116faa1711632bb6c3a5c8482d714667a4	PS_101-CG2	42.66	27.46
30	84057c116faa1711632bb6c3a5c8482d714667a4	PS_101-CG3	49.71	23.65
31	84057c116faa1711632bb6c3a5c8482d714667a4	PS_103-CG1	11.23	10.6
32	84057c116faa1711632bb6c3a5c8482d714667a4	PS_103-CG2	10.18	11.94
33	84057c116faa1711632bb6c3a5c8482d714667a4	PS_103-CG3	14.89	6.62
34	84057c116faa1711632bb6c3a5c8482d714667a4	PS_103-CG4	6.14	6.68
35	84057c116faa1711632bb6c3a5c8482d714667a4	PS_103-CG5	5.24	7.4
36	84057c116faa1711632bb6c3a5c8482d714667a4	PS_103-CG6	8.62	13.07
37	84057c116faa1711632bb6c3a5c8482d714667a4	PS_103-CG7	9.18	9.34
38	01bf6bbc232adbc2a4e57aa2b2c30b49124eba32	PS_101-CG1	19.62	18.47
39	01bf6bbc232adbc2a4e57aa2b2c30b49124eba32	PS_101-CG2	17.37	28.53
40	01bf6bbc232adbc2a4e57aa2b2c30b49124eba32	PS_101-CG3	18.96	24.4
41	01bf6bbc232adbc2a4e57aa2b2c30b49124eba32	PS_103-CG1	19.23	18.15
42	01bf6bbc232adbc2a4e57aa2b2c30b49124eba32	PS_103-CG2	13.52	17.23
43	01bf6bbc232adbc2a4e57aa2b2c30b49124eba32	PS_103-CG3	5.31	13.69
44	01bf6bbc232adbc2a4e57aa2b2c30b49124eba32	PS_103-CG4	5.69	10.33
45	01bf6bbc232adbc2a4e57aa2b2c30b49124eba32	PS_103-CG5	8.16	9.37
46	01bf6bbc232adbc2a4e57aa2b2c30b49124eba32	PS_103-CG6	9.56	17.01
47	01bf6bbc232adbc2a4e57aa2b2c30b49124eba32	PS_103-CG7	6.32	9.19
48	847df23d6965c4959cf6d4a8027cca07603fa915	PS_101-CG1	16.41	19.04
49	847df23d6965c4959cf6d4a8027cca07603fa915	PS_101-CG2	24.58	44.49
50	847df23d6965c4959cf6d4a8027cca07603fa915	PS_101-CG3	15.86	30.11
51	847df23d6965c4959cf6d4a8027cca07603fa915	PS_103-CG1	12.24	42.87
52	847df23d6965c4959cf6d4a8027cca07603fa915	PS_103-CG2	14.83	40.95
53	847df23d6965c4959cf6d4a8027cca07603fa915	PS_103-CG3	10.38	29.49
54	847df23d6965c4959cf6d4a8027cca07603fa915	PS_103-CG4	8.06	30.28
55	847df23d6965c4959cf6d4a8027cca07603fa915	PS_103-CG5	6.93	31.13
56	847df23d6965c4959cf6d4a8027cca07603fa915	PS_103-CG6	15.01	35.51
57	847df23d6965c4959cf6d4a8027cca07603fa915	PS_103-CG7	5.73	21.41
58	e72e1fbbd83550d141fc06e719886159a10f1e0d	PS_101-CG1	20.73	16.52
59	e72e1fbbd83550d141fc06e719886159a10f1e0d	PS_101-CG2	17.85	25.23
60	e72e1fbbd83550d141fc06e719886159a10f1e0d	PS_101-CG3	8.7	23.9
61	e72e1fbbd83550d141fc06e719886159a10f1e0d	PS_103-CG1	10.57	15.32
62	e72e1fbbd83550d141fc06e719886159a10f1e0d	PS_103-CG2	10.44	16.77
63	e72e1fbbd83550d141fc06e719886159a10f1e0d	PS_103-CG3	9.67	9.7
64	e72e1fbbd83550d141fc06e719886159a10f1e0d	PS_103-CG4	8.08	8.42
65	e72e1fbbd83550d141fc06e719886159a10f1e0d	PS_103-CG5	13.77	9.57
66	e72e1fbbd83550d141fc06e719886159a10f1e0d	PS_103-CG6	35.39	14.06
67	e72e1fbbd83550d141fc06e719886159a10f1e0d	PS_103-CG7	11.33	6.33
68	0063b183ef98a027100294e846618b6c48f71a9c	PS_101-CG1	9.04	16.41
69	0063b183ef98a027100294e846618b6c48f71a9c	PS_101-CG2	24.15	25.27
70	0063b183ef98a027100294e846618b6c48f71a9c	PS_101-CG3	16.19	19.97
71	0063b183ef98a027100294e846618b6c48f71a9c	PS_103-CG1	11.49	9.83
72	0063b183ef98a027100294e846618b6c48f71a9c	PS_103-CG2	10.46	9.41
73	0063b183ef98a027100294e846618b6c48f71a9c	PS_103-CG3	10.51	8.66
74	0063b183ef98a027100294e846618b6c48f71a9c	PS_103-CG4	11.36	5.05
75	0063b183ef98a027100294e846618b6c48f71a9c	PS_103-CG5	11.02	5.45
76	0063b183ef98a027100294e846618b6c48f71a9c	PS_103-CG6	17.74	11.9
77	0063b183ef98a027100294e846618b6c48f71a9c	PS_103-CG7	7.52	6.82
78	5e4663f2658326efb3e3ae6f91d0436a853e6997	PS_101-CG1	21.23	16.05
79	5e4663f2658326efb3e3ae6f91d0436a853e6997	PS_101-CG2	27.46	22.44
80	5e4663f2658326efb3e3ae6f91d0436a853e6997	PS_101-CG3	19.07	19.29
81	5e4663f2658326efb3e3ae6f91d0436a853e6997	PS_103-CG1	31.98	7.92
82	5e4663f2658326efb3e3ae6f91d0436a853e6997	PS_103-CG2	61.87	7.77
83	5e4663f2658326efb3e3ae6f91d0436a853e6997	PS_103-CG3	39.7	5.8
84	5e4663f2658326efb3e3ae6f91d0436a853e6997	PS_103-CG4	15.68	4.66
85	5e4663f2658326efb3e3ae6f91d0436a853e6997	PS_103-CG5	18.54	6.48
86	5e4663f2658326efb3e3ae6f91d0436a853e6997	PS_103-CG6	27.91	10.75
87	5e4663f2658326efb3e3ae6f91d0436a853e6997	PS_103-CG7	16.98	6.04
88	889726aaaf0ec5b0633feefbd990af2f3bc12260	PS_103-CG1	29.75	10.91
89	889726aaaf0ec5b0633feefbd990af2f3bc12260	PS_103-CG2	31.14	10.44
90	889726aaaf0ec5b0633feefbd990af2f3bc12260	PS_103-CG3	19.88	8.81
91	889726aaaf0ec5b0633feefbd990af2f3bc12260	PS_103-CG4	14.52	6.92
92	889726aaaf0ec5b0633feefbd990af2f3bc12260	PS_103-CG5	18.45	4.83
93	889726aaaf0ec5b0633feefbd990af2f3bc12260	PS_103-CG6	19.37	16.05
94	889726aaaf0ec5b0633feefbd990af2f3bc12260	PS_103-CG7	9.41	7.93
95	622e60a2af23328912e63ee726519e4fa69b8d49	PS_101-CG1	84.44	12.915
96	622e60a2af23328912e63ee726519e4fa69b8d49	PS_101-CG2	86.78	37.025
97	622e60a2af23328912e63ee726519e4fa69b8d49	PS_101-CG3	50.97	22.295
98	622e60a2af23328912e63ee726519e4fa69b8d49	PS_103-CG1	88.35	22.565
99	622e60a2af23328912e63ee726519e4fa69b8d49	PS_103-CG2	20.46	16.585
100	622e60a2af23328912e63ee726519e4fa69b8d49	PS_103-CG3	21.75	32.61
101	622e60a2af23328912e63ee726519e4fa69b8d49	PS_103-CG4	11.54	24.165
102	622e60a2af23328912e63ee726519e4fa69b8d49	PS_103-CG5	17.62	14.6
103	622e60a2af23328912e63ee726519e4fa69b8d49	PS_103-CG6	40.07	20.765
104	622e60a2af23328912e63ee726519e4fa69b8d49	PS_103-CG7	39.89	6.24
105	1eae0877702c22e2d6e8059f2d2a165080e7daf6	PS_101-CG1	5.92	14.07
106	1eae0877702c22e2d6e8059f2d2a165080e7daf6	PS_101-CG2	17.08	20.1
107	1eae0877702c22e2d6e8059f2d2a165080e7daf6	PS_101-CG3	41.11	19.16
108	284685455a799d39a211f36b12ee01e15fe7f947	PS_103-CG1	11.17	19.24
109	284685455a799d39a211f36b12ee01e15fe7f947	PS_103-CG2	12.06	15.67
110	284685455a799d39a211f36b12ee01e15fe7f947	PS_103-CG3	9.45	11.51
111	284685455a799d39a211f36b12ee01e15fe7f947	PS_103-CG4	11.18	9.84
112	284685455a799d39a211f36b12ee01e15fe7f947	PS_103-CG5	9.78	8.97
113	284685455a799d39a211f36b12ee01e15fe7f947	PS_103-CG6	13.99	16.09
114	284685455a799d39a211f36b12ee01e15fe7f947	PS_103-CG7	10.62	11.59
115	1d14e7e859af6d8f453fff2524bba983e675a76c	PS_101-CG1	12.25	15.91
116	1d14e7e859af6d8f453fff2524bba983e675a76c	PS_101-CG2	24.55	27.3
117	1d14e7e859af6d8f453fff2524bba983e675a76c	PS_101-CG3	14.8	21.55
118	1d14e7e859af6d8f453fff2524bba983e675a76c	PS_103-CG1	43.11	16.06
119	1d14e7e859af6d8f453fff2524bba983e675a76c	PS_103-CG2	35.44	13.98
120	1d14e7e859af6d8f453fff2524bba983e675a76c	PS_103-CG3	43.18	15.28
121	1d14e7e859af6d8f453fff2524bba983e675a76c	PS_103-CG4	36.15	11.13
122	1d14e7e859af6d8f453fff2524bba983e675a76c	PS_103-CG5	31.47	11.13
123	1d14e7e859af6d8f453fff2524bba983e675a76c	PS_103-CG6	39.12	15.61
124	1d14e7e859af6d8f453fff2524bba983e675a76c	PS_103-CG7	22.28	10.11
125	912ea440bfd03347bdf791bf2480693a789989f2	PS_101-CG1	31.16	15.97
126	912ea440bfd03347bdf791bf2480693a789989f2	PS_101-CG2	43.97	25.95
127	912ea440bfd03347bdf791bf2480693a789989f2	PS_101-CG3	37.24	21.78
128	912ea440bfd03347bdf791bf2480693a789989f2	PS_103-CG1	35.42	12.96
129	912ea440bfd03347bdf791bf2480693a789989f2	PS_103-CG2	30.52	11.15
130	912ea440bfd03347bdf791bf2480693a789989f2	PS_103-CG3	29.89	10.94
131	912ea440bfd03347bdf791bf2480693a789989f2	PS_103-CG4	27.98	6.63
132	912ea440bfd03347bdf791bf2480693a789989f2	PS_103-CG5	25.98	6.25
133	912ea440bfd03347bdf791bf2480693a789989f2	PS_103-CG6	34.3	12.48
134	912ea440bfd03347bdf791bf2480693a789989f2	PS_103-CG7	27.26	6.94
135	4107fe7c1f04eef733492c0219e3c6c75c8dfa60	PS_101-CG1	16.74	15.16
136	4107fe7c1f04eef733492c0219e3c6c75c8dfa60	PS_101-CG2	25.35	27.31
137	4107fe7c1f04eef733492c0219e3c6c75c8dfa60	PS_101-CG3	19.01	19.63
138	4107fe7c1f04eef733492c0219e3c6c75c8dfa60	PS_103-CG1	10.71	17.85
139	4107fe7c1f04eef733492c0219e3c6c75c8dfa60	PS_103-CG2	12.19	11.11
140	4107fe7c1f04eef733492c0219e3c6c75c8dfa60	PS_103-CG3	12.08	11.99
141	4107fe7c1f04eef733492c0219e3c6c75c8dfa60	PS_103-CG4	8.45	15.03
142	4107fe7c1f04eef733492c0219e3c6c75c8dfa60	PS_103-CG5	9.03	10.34
143	4107fe7c1f04eef733492c0219e3c6c75c8dfa60	PS_103-CG6	11.97	12.11
144	4107fe7c1f04eef733492c0219e3c6c75c8dfa60	PS_103-CG7	6.82	10.95
145	1da478695e7e7fd877e3fe508c6ea7908dd1ce08	PS_101-CG1	22.58	54.51
146	1da478695e7e7fd877e3fe508c6ea7908dd1ce08	PS_101-CG2	33.47	58.31
147	1da478695e7e7fd877e3fe508c6ea7908dd1ce08	PS_101-CG3	30.3	53.91
148	1da478695e7e7fd877e3fe508c6ea7908dd1ce08	PS_103-CG1	24.33	13.6
149	1da478695e7e7fd877e3fe508c6ea7908dd1ce08	PS_103-CG2	17.52	11.4
150	1da478695e7e7fd877e3fe508c6ea7908dd1ce08	PS_103-CG3	18.94	12.58
151	1da478695e7e7fd877e3fe508c6ea7908dd1ce08	PS_103-CG4	14.91	7.68
152	1da478695e7e7fd877e3fe508c6ea7908dd1ce08	PS_103-CG5	15.51	8.2
153	1da478695e7e7fd877e3fe508c6ea7908dd1ce08	PS_103-CG6	25.09	11.34
154	1da478695e7e7fd877e3fe508c6ea7908dd1ce08	PS_103-CG7	10.89	7.22
155	6cc7c22e066f3afa6ae399ef89d473d06e396087	PS_101-CG1	13.96	14.06
156	6cc7c22e066f3afa6ae399ef89d473d06e396087	PS_101-CG2	22.65	23.17
157	6cc7c22e066f3afa6ae399ef89d473d06e396087	PS_101-CG3	16.2	20.03
158	6cc7c22e066f3afa6ae399ef89d473d06e396087	PS_103-CG1	19.98	12.95
159	6cc7c22e066f3afa6ae399ef89d473d06e396087	PS_103-CG2	18.73	13.98
160	6cc7c22e066f3afa6ae399ef89d473d06e396087	PS_103-CG3	16.4	11.64
161	6cc7c22e066f3afa6ae399ef89d473d06e396087	PS_103-CG4	21.12	5.01
162	6cc7c22e066f3afa6ae399ef89d473d06e396087	PS_103-CG5	16.48	4.5
163	6cc7c22e066f3afa6ae399ef89d473d06e396087	PS_103-CG6	16.94	12.37
164	6cc7c22e066f3afa6ae399ef89d473d06e396087	PS_103-CG7	14.17	7.53
165	86ccd6bdd214d60713d705998f722c40c4a09774	PS_101-CG1	45.82	17.44
166	86ccd6bdd214d60713d705998f722c40c4a09774	PS_101-CG2	25.87	20.93
167	86ccd6bdd214d60713d705998f722c40c4a09774	PS_101-CG3	24.49	21.45
168	86ccd6bdd214d60713d705998f722c40c4a09774	PS_103-CG1	7.3	11.15
169	86ccd6bdd214d60713d705998f722c40c4a09774	PS_103-CG2	11.19	12.38
170	86ccd6bdd214d60713d705998f722c40c4a09774	PS_103-CG3	9.12	8.98
171	86ccd6bdd214d60713d705998f722c40c4a09774	PS_103-CG4	6.88	6.88
172	86ccd6bdd214d60713d705998f722c40c4a09774	PS_103-CG5	5.7	7.39
173	86ccd6bdd214d60713d705998f722c40c4a09774	PS_103-CG6	12.14	13.11
174	86ccd6bdd214d60713d705998f722c40c4a09774	PS_103-CG7	4.43	8.56
175	e73119c29844e79678785e81f959c536b4e86030	PS_101-CG1	24.58	15.26
176	e73119c29844e79678785e81f959c536b4e86030	PS_101-CG2	40.67	23.76
177	e73119c29844e79678785e81f959c536b4e86030	PS_101-CG3	15.41	16.55
178	e73119c29844e79678785e81f959c536b4e86030	PS_103-CG1	18.51	10.67
179	e73119c29844e79678785e81f959c536b4e86030	PS_103-CG2	12.08	8.01
180	e73119c29844e79678785e81f959c536b4e86030	PS_103-CG3	3.19	7.45
181	e73119c29844e79678785e81f959c536b4e86030	PS_103-CG4	7.29	5.35
182	e73119c29844e79678785e81f959c536b4e86030	PS_103-CG5	7.29	5.05
183	e73119c29844e79678785e81f959c536b4e86030	PS_103-CG6	9.06	9.81
184	e73119c29844e79678785e81f959c536b4e86030	PS_103-CG7	13.98	6.65
185	469419ff10da2a44a7901c93402b7ccbac0339ed	PS_101-CG1	22.08	29.04
186	469419ff10da2a44a7901c93402b7ccbac0339ed	PS_101-CG2	34.89	41.18
187	469419ff10da2a44a7901c93402b7ccbac0339ed	PS_101-CG3	40.89	48.81
188	469419ff10da2a44a7901c93402b7ccbac0339ed	PS_103-CG1	15.91	53.31
189	469419ff10da2a44a7901c93402b7ccbac0339ed	PS_103-CG2	23.59	49.52
190	469419ff10da2a44a7901c93402b7ccbac0339ed	PS_103-CG3	15.35	54.41
191	469419ff10da2a44a7901c93402b7ccbac0339ed	PS_103-CG4	9.75	30.19
192	469419ff10da2a44a7901c93402b7ccbac0339ed	PS_103-CG5	13.28	33.26
193	469419ff10da2a44a7901c93402b7ccbac0339ed	PS_103-CG6	29.35	41.09
194	469419ff10da2a44a7901c93402b7ccbac0339ed	PS_103-CG7	15.99	60.46
195	f71893ec3dc17ce2095432d78e21971116ac764f	PS_101-CG1	9.64	15.51
196	f71893ec3dc17ce2095432d78e21971116ac764f	PS_101-CG2	19.15	24.44
197	f71893ec3dc17ce2095432d78e21971116ac764f	PS_101-CG3	13.93	19.26
198	f71893ec3dc17ce2095432d78e21971116ac764f	PS_103-CG1	19.61	14.05
199	f71893ec3dc17ce2095432d78e21971116ac764f	PS_103-CG2	29.97	9.89
200	f71893ec3dc17ce2095432d78e21971116ac764f	PS_103-CG3	22.88	8.66
201	f71893ec3dc17ce2095432d78e21971116ac764f	PS_103-CG4	10.7	7.02
202	f71893ec3dc17ce2095432d78e21971116ac764f	PS_103-CG5	12.96	5.14
203	f71893ec3dc17ce2095432d78e21971116ac764f	PS_103-CG6	14.95	9.43
204	f71893ec3dc17ce2095432d78e21971116ac764f	PS_103-CG7	8.27	4.19
205	50d6477fbecd4d5b1f74079da386e8e36ee9e836	PS_101-CG1	23.59	12.17
206	50d6477fbecd4d5b1f74079da386e8e36ee9e836	PS_101-CG2	44.07	21.32
207	50d6477fbecd4d5b1f74079da386e8e36ee9e836	PS_101-CG3	34.44	19.08
208	50d6477fbecd4d5b1f74079da386e8e36ee9e836	PS_103-CG1	52.44	11.89
209	50d6477fbecd4d5b1f74079da386e8e36ee9e836	PS_103-CG2	51.65	9.94
210	50d6477fbecd4d5b1f74079da386e8e36ee9e836	PS_103-CG3	49.21	14.51
211	50d6477fbecd4d5b1f74079da386e8e36ee9e836	PS_103-CG4	45.32	10.85
212	50d6477fbecd4d5b1f74079da386e8e36ee9e836	PS_103-CG5	46.91	10.02
213	50d6477fbecd4d5b1f74079da386e8e36ee9e836	PS_103-CG6	50.02	14.59
214	50d6477fbecd4d5b1f74079da386e8e36ee9e836	PS_103-CG7	38.69	6.28
215	9aafb53af2c469045976a08223f4ce4194ac1f8c	PS_101-CG1	10.54	11.89
216	9aafb53af2c469045976a08223f4ce4194ac1f8c	PS_101-CG2	26.59	19.89
217	9aafb53af2c469045976a08223f4ce4194ac1f8c	PS_101-CG3	15.01	18.07
218	9aafb53af2c469045976a08223f4ce4194ac1f8c	PS_103-CG1	33.14	12.07
219	9aafb53af2c469045976a08223f4ce4194ac1f8c	PS_103-CG2	30.37	13.79
220	9aafb53af2c469045976a08223f4ce4194ac1f8c	PS_103-CG3	34.69	8.2
221	9aafb53af2c469045976a08223f4ce4194ac1f8c	PS_103-CG4	34.66	6.06
222	9aafb53af2c469045976a08223f4ce4194ac1f8c	PS_103-CG5	24.3	4.9
223	9aafb53af2c469045976a08223f4ce4194ac1f8c	PS_103-CG6	35.51	10.36
224	9aafb53af2c469045976a08223f4ce4194ac1f8c	PS_103-CG7	36.59	7.4
225	293db37e8a8901d88b7b7fb03ee45cf42eff8586	PS_101-CG1	10.34	17.84
226	293db37e8a8901d88b7b7fb03ee45cf42eff8586	PS_101-CG2	20.34	23.29
227	293db37e8a8901d88b7b7fb03ee45cf42eff8586	PS_101-CG3	16.86	22.15
228	293db37e8a8901d88b7b7fb03ee45cf42eff8586	PS_103-CG1	45.83	16.59
229	293db37e8a8901d88b7b7fb03ee45cf42eff8586	PS_103-CG2	31.08	13.99
230	293db37e8a8901d88b7b7fb03ee45cf42eff8586	PS_103-CG3	46.48	11.46
231	293db37e8a8901d88b7b7fb03ee45cf42eff8586	PS_103-CG4	38.37	7.74
232	293db37e8a8901d88b7b7fb03ee45cf42eff8586	PS_103-CG5	39.68	7.95
233	293db37e8a8901d88b7b7fb03ee45cf42eff8586	PS_103-CG6	23.25	11.98
234	293db37e8a8901d88b7b7fb03ee45cf42eff8586	PS_103-CG7	20.64	6.27
235	83c16468eb3acc37d96ca0214c849a846c9db93f	PS_101-CG1	9.82	16.43
236	83c16468eb3acc37d96ca0214c849a846c9db93f	PS_101-CG2	34.45	30.97
237	83c16468eb3acc37d96ca0214c849a846c9db93f	PS_101-CG3	24.24	23.77
238	83c16468eb3acc37d96ca0214c849a846c9db93f	PS_103-CG1	14.58	15.05
239	83c16468eb3acc37d96ca0214c849a846c9db93f	PS_103-CG2	13.52	10.89
240	83c16468eb3acc37d96ca0214c849a846c9db93f	PS_103-CG3	13.4	13.23
241	83c16468eb3acc37d96ca0214c849a846c9db93f	PS_103-CG4	9.61	10.21
242	83c16468eb3acc37d96ca0214c849a846c9db93f	PS_103-CG5	11.72	10.08
243	83c16468eb3acc37d96ca0214c849a846c9db93f	PS_103-CG6	28.32	15.56
244	83c16468eb3acc37d96ca0214c849a846c9db93f	PS_103-CG7	10.54	10.63
245	93724fcac631b9de2b3faf3c36cbf4b9b21906b5	PS_101-CG1	13.21	18.48
246	93724fcac631b9de2b3faf3c36cbf4b9b21906b5	PS_101-CG2	17.38	35.57
247	93724fcac631b9de2b3faf3c36cbf4b9b21906b5	PS_101-CG3	15.12	28.31
248	93724fcac631b9de2b3faf3c36cbf4b9b21906b5	PS_103-CG1	37.47	13.6
249	93724fcac631b9de2b3faf3c36cbf4b9b21906b5	PS_103-CG2	38.8	16.67
250	93724fcac631b9de2b3faf3c36cbf4b9b21906b5	PS_103-CG3	35.47	13.35
251	93724fcac631b9de2b3faf3c36cbf4b9b21906b5	PS_103-CG4	34.32	12.54
252	93724fcac631b9de2b3faf3c36cbf4b9b21906b5	PS_103-CG5	34.19	6.97
253	93724fcac631b9de2b3faf3c36cbf4b9b21906b5	PS_103-CG6	35.97	12.66
254	93724fcac631b9de2b3faf3c36cbf4b9b21906b5	PS_103-CG7	33.53	4.87
255	e1ae490af0ff4ece8741ed87c72ae1030689df25	PS_101-CG1	16.89	16.77
256	e1ae490af0ff4ece8741ed87c72ae1030689df25	PS_101-CG2	27.78	26.72
257	e1ae490af0ff4ece8741ed87c72ae1030689df25	PS_101-CG3	21.17	21.47
258	e1ae490af0ff4ece8741ed87c72ae1030689df25	PS_103-CG1	14.87	19
259	e1ae490af0ff4ece8741ed87c72ae1030689df25	PS_103-CG2	15.57	16.48
260	e1ae490af0ff4ece8741ed87c72ae1030689df25	PS_103-CG3	13.88	16.82
261	e1ae490af0ff4ece8741ed87c72ae1030689df25	PS_103-CG4	12.43	12.35
262	e1ae490af0ff4ece8741ed87c72ae1030689df25	PS_103-CG5	12.36	12.08
263	e1ae490af0ff4ece8741ed87c72ae1030689df25	PS_103-CG6	17.3	18.16
264	e1ae490af0ff4ece8741ed87c72ae1030689df25	PS_103-CG7	10.62	10.09
265	bfb1b88df663ab89e8d916d39fd8c7ff2bd88008	PS_103-CG1	31.345	10.99
266	bfb1b88df663ab89e8d916d39fd8c7ff2bd88008	PS_103-CG2	61.69	12.82
267	bfb1b88df663ab89e8d916d39fd8c7ff2bd88008	PS_103-CG3	38.035	10.85
268	bfb1b88df663ab89e8d916d39fd8c7ff2bd88008	PS_103-CG4	36.295	8.17
269	bfb1b88df663ab89e8d916d39fd8c7ff2bd88008	PS_103-CG5	38.095	7.74
270	bfb1b88df663ab89e8d916d39fd8c7ff2bd88008	PS_103-CG6	30.73	12.39
271	bfb1b88df663ab89e8d916d39fd8c7ff2bd88008	PS_103-CG7	30.73	7.13
272	d2fbf4edff94ff1b8b8f92001f325801f951841d	PS_101-CG1	14.81	15.49
273	d2fbf4edff94ff1b8b8f92001f325801f951841d	PS_101-CG2	37.93	19.06
274	d2fbf4edff94ff1b8b8f92001f325801f951841d	PS_101-CG3	27.07	19.19
275	d2fbf4edff94ff1b8b8f92001f325801f951841d	PS_103-CG1	10.56	6.17
276	d2fbf4edff94ff1b8b8f92001f325801f951841d	PS_103-CG2	15.6	8.19
277	d2fbf4edff94ff1b8b8f92001f325801f951841d	PS_103-CG3	8.65	6.19
278	d2fbf4edff94ff1b8b8f92001f325801f951841d	PS_103-CG4	4.38	5.16
279	d2fbf4edff94ff1b8b8f92001f325801f951841d	PS_103-CG5	6.05	6.59
280	d2fbf4edff94ff1b8b8f92001f325801f951841d	PS_103-CG6	14.26	8.21
281	d2fbf4edff94ff1b8b8f92001f325801f951841d	PS_103-CG7	5.92	5.19
282	2ed3993fbfe9de80e1e3180dabcd2fe378de7415	PS_103-CG1	43.33	20.06
283	2ed3993fbfe9de80e1e3180dabcd2fe378de7415	PS_103-CG2	36.23	13.94
284	2ed3993fbfe9de80e1e3180dabcd2fe378de7415	PS_103-CG3	12.53	14.29
285	2ed3993fbfe9de80e1e3180dabcd2fe378de7415	PS_103-CG4	8.72	10.51
286	2ed3993fbfe9de80e1e3180dabcd2fe378de7415	PS_103-CG5	7.6	10.34
287	2ed3993fbfe9de80e1e3180dabcd2fe378de7415	PS_103-CG6	12.29	31.26
288	2ed3993fbfe9de80e1e3180dabcd2fe378de7415	PS_103-CG7	4.7	12.01
289	f0d60535ae6ea357b732d1496f18f6a784621ec1	PS_101-CG1	26.69	15.51
290	f0d60535ae6ea357b732d1496f18f6a784621ec1	PS_101-CG2	23.97	24.21
291	f0d60535ae6ea357b732d1496f18f6a784621ec1	PS_101-CG3	17.625	20.09
292	f0d60535ae6ea357b732d1496f18f6a784621ec1	PS_103-CG1	17.445	10.48
293	f0d60535ae6ea357b732d1496f18f6a784621ec1	PS_103-CG2	13.42	11.05
294	f0d60535ae6ea357b732d1496f18f6a784621ec1	PS_103-CG3	10.79	7.99
295	f0d60535ae6ea357b732d1496f18f6a784621ec1	PS_103-CG4	10.94	6.97
296	f0d60535ae6ea357b732d1496f18f6a784621ec1	PS_103-CG5	10.895	5.77
297	f0d60535ae6ea357b732d1496f18f6a784621ec1	PS_103-CG6	13.83	11.61
298	f0d60535ae6ea357b732d1496f18f6a784621ec1	PS_103-CG7	10.345	6.96
299	eaa241beaa4dbed96b2401b33b4114f9ce3aa2bd	PS_101-CG1	20.35	14.61
300	eaa241beaa4dbed96b2401b33b4114f9ce3aa2bd	PS_101-CG2	36.32	28.16
301	eaa241beaa4dbed96b2401b33b4114f9ce3aa2bd	PS_101-CG3	23.66	17.95
302	eaa241beaa4dbed96b2401b33b4114f9ce3aa2bd	PS_103-CG1	18.81	13.17
303	eaa241beaa4dbed96b2401b33b4114f9ce3aa2bd	PS_103-CG2	10.38	14.26
304	eaa241beaa4dbed96b2401b33b4114f9ce3aa2bd	PS_103-CG3	9.31	10.89
305	eaa241beaa4dbed96b2401b33b4114f9ce3aa2bd	PS_103-CG4	9.87	8.45
306	eaa241beaa4dbed96b2401b33b4114f9ce3aa2bd	PS_103-CG5	10.33	9.42
307	eaa241beaa4dbed96b2401b33b4114f9ce3aa2bd	PS_103-CG6	15.48	13.69
308	eaa241beaa4dbed96b2401b33b4114f9ce3aa2bd	PS_103-CG7	16.98	9.48
309	30ae478b64b38de197e8f5fb739b42bdf8ffa675	PS_101-CG1	24.63	9
310	30ae478b64b38de197e8f5fb739b42bdf8ffa675	PS_101-CG2	27.67	18.33
311	30ae478b64b38de197e8f5fb739b42bdf8ffa675	PS_101-CG3	30.64	16.63
312	30ae478b64b38de197e8f5fb739b42bdf8ffa675	PS_103-CG1	13.96	31.84
313	30ae478b64b38de197e8f5fb739b42bdf8ffa675	PS_103-CG2	12.98	31.05
314	30ae478b64b38de197e8f5fb739b42bdf8ffa675	PS_103-CG3	14.41	28.42
315	30ae478b64b38de197e8f5fb739b42bdf8ffa675	PS_103-CG4	13.8	11.71
316	30ae478b64b38de197e8f5fb739b42bdf8ffa675	PS_103-CG5	22	24.65
317	30ae478b64b38de197e8f5fb739b42bdf8ffa675	PS_103-CG6	14.06	13.4
318	30ae478b64b38de197e8f5fb739b42bdf8ffa675	PS_103-CG7	13.3	10.79
319	7ba5713cc90a2a2f381fc781ed76e25eeb326530	PS_101-CG1	9.89	14.17
320	7ba5713cc90a2a2f381fc781ed76e25eeb326530	PS_101-CG2	13.88	20.29
321	7ba5713cc90a2a2f381fc781ed76e25eeb326530	PS_101-CG3	13.17	17.17
322	7ba5713cc90a2a2f381fc781ed76e25eeb326530	PS_103-CG1	27.55	8.83
323	7ba5713cc90a2a2f381fc781ed76e25eeb326530	PS_103-CG2	27.33	5.49
324	7ba5713cc90a2a2f381fc781ed76e25eeb326530	PS_103-CG3	27.15	12.87
325	7ba5713cc90a2a2f381fc781ed76e25eeb326530	PS_103-CG4	10.25	2.36
326	7ba5713cc90a2a2f381fc781ed76e25eeb326530	PS_103-CG5	23.29	4.01
327	7ba5713cc90a2a2f381fc781ed76e25eeb326530	PS_103-CG6	14.81	5.95
328	7ba5713cc90a2a2f381fc781ed76e25eeb326530	PS_103-CG7	11.09	2.84
329	64df5adf5c452eed3645d2f463e24079038b83bd	PS_101-CG1	18.38	18.5
330	64df5adf5c452eed3645d2f463e24079038b83bd	PS_101-CG2	46.11	23.9
331	64df5adf5c452eed3645d2f463e24079038b83bd	PS_101-CG3	29.1	20.92
332	64df5adf5c452eed3645d2f463e24079038b83bd	PS_103-CG1	43.25	9.35
333	64df5adf5c452eed3645d2f463e24079038b83bd	PS_103-CG2	39.1	7.54
334	64df5adf5c452eed3645d2f463e24079038b83bd	PS_103-CG3	30.27	7.59
335	64df5adf5c452eed3645d2f463e24079038b83bd	PS_103-CG4	32.2	6.05
336	64df5adf5c452eed3645d2f463e24079038b83bd	PS_103-CG5	32.7	4.07
337	64df5adf5c452eed3645d2f463e24079038b83bd	PS_103-CG6	36.02	8.19
338	64df5adf5c452eed3645d2f463e24079038b83bd	PS_103-CG7	25.36	6.59
339	59c0a6e8ae7e23e0e07f370c960351827a861e37	PS_101-CG1	12.48	17.2
340	59c0a6e8ae7e23e0e07f370c960351827a861e37	PS_101-CG2	35.07	27.71
341	59c0a6e8ae7e23e0e07f370c960351827a861e37	PS_101-CG3	24.52	17.01
342	59c0a6e8ae7e23e0e07f370c960351827a861e37	PS_103-CG1	16.07	12.91
343	59c0a6e8ae7e23e0e07f370c960351827a861e37	PS_103-CG2	18.4	6.89
344	59c0a6e8ae7e23e0e07f370c960351827a861e37	PS_103-CG3	14.09	10.68
345	59c0a6e8ae7e23e0e07f370c960351827a861e37	PS_103-CG4	25.4	7.08
346	59c0a6e8ae7e23e0e07f370c960351827a861e37	PS_103-CG5	24.62	12.22
347	59c0a6e8ae7e23e0e07f370c960351827a861e37	PS_103-CG6	20.3	9.44
348	59c0a6e8ae7e23e0e07f370c960351827a861e37	PS_103-CG7	8.86	9.33
349	a43c0a8948b19f79f03a6c89ed0d45ea9e0dc76a	PS_101-CG1	29.35	20.4
350	a43c0a8948b19f79f03a6c89ed0d45ea9e0dc76a	PS_101-CG2	46.52	16.97
351	a43c0a8948b19f79f03a6c89ed0d45ea9e0dc76a	PS_101-CG3	38.04	13.88
352	a43c0a8948b19f79f03a6c89ed0d45ea9e0dc76a	PS_103-CG1	37.98	25.65
353	a43c0a8948b19f79f03a6c89ed0d45ea9e0dc76a	PS_103-CG2	34.2	14.95
354	a43c0a8948b19f79f03a6c89ed0d45ea9e0dc76a	PS_103-CG3	31.81	2.8
355	a43c0a8948b19f79f03a6c89ed0d45ea9e0dc76a	PS_103-CG4	30.91	22.87
356	a43c0a8948b19f79f03a6c89ed0d45ea9e0dc76a	PS_103-CG5	29.9	35.01
357	a43c0a8948b19f79f03a6c89ed0d45ea9e0dc76a	PS_103-CG6	34.67	33.9
358	a43c0a8948b19f79f03a6c89ed0d45ea9e0dc76a	PS_103-CG7	30.01	14.45
359	af280c6f4f6beabb0cbd4d8ea7138739d5263b06	PS_103-CG1	11.66	15.02
360	af280c6f4f6beabb0cbd4d8ea7138739d5263b06	PS_103-CG2	8.58	9.31
361	af280c6f4f6beabb0cbd4d8ea7138739d5263b06	PS_103-CG3	7.67	11.8
362	af280c6f4f6beabb0cbd4d8ea7138739d5263b06	PS_103-CG4	8.63	4.72
363	af280c6f4f6beabb0cbd4d8ea7138739d5263b06	PS_103-CG5	7.89	6.07
364	af280c6f4f6beabb0cbd4d8ea7138739d5263b06	PS_103-CG6	10.49	12.1
365	af280c6f4f6beabb0cbd4d8ea7138739d5263b06	PS_103-CG7	7.01	11.67
366	c3abf189b5560980d425ae1ad5b4d441e8ef2666	PS_101-CG1	8.03	17.38
367	c3abf189b5560980d425ae1ad5b4d441e8ef2666	PS_101-CG2	24.27	26.7
368	c3abf189b5560980d425ae1ad5b4d441e8ef2666	PS_101-CG3	14.12	18.53
369	c3abf189b5560980d425ae1ad5b4d441e8ef2666	PS_103-CG1	12.96	15.97
370	c3abf189b5560980d425ae1ad5b4d441e8ef2666	PS_103-CG2	15.16	12.36
371	c3abf189b5560980d425ae1ad5b4d441e8ef2666	PS_103-CG3	12.7	12.47
372	c3abf189b5560980d425ae1ad5b4d441e8ef2666	PS_103-CG4	10.31	10.1
373	c3abf189b5560980d425ae1ad5b4d441e8ef2666	PS_103-CG5	12.17	9.99
374	c3abf189b5560980d425ae1ad5b4d441e8ef2666	PS_103-CG6	14.61	16.14
375	c3abf189b5560980d425ae1ad5b4d441e8ef2666	PS_103-CG7	8.32	12.08
376	2b93573fd4d604ae610cfbe25c0497732f9a8bcf	PS_101-CG1	12.69	12.29
377	2b93573fd4d604ae610cfbe25c0497732f9a8bcf	PS_101-CG2	43.73	68.59
378	2b93573fd4d604ae610cfbe25c0497732f9a8bcf	PS_101-CG3	27.66	41.57
379	2b93573fd4d604ae610cfbe25c0497732f9a8bcf	PS_103-CG1	28.26	59.4
380	2b93573fd4d604ae610cfbe25c0497732f9a8bcf	PS_103-CG2	28.78	14.87
381	2b93573fd4d604ae610cfbe25c0497732f9a8bcf	PS_103-CG3	38.18	14.24
382	2b93573fd4d604ae610cfbe25c0497732f9a8bcf	PS_103-CG4	38.96	8.44
383	2b93573fd4d604ae610cfbe25c0497732f9a8bcf	PS_103-CG5	45.68	7.45
384	2b93573fd4d604ae610cfbe25c0497732f9a8bcf	PS_103-CG6	51.81	15.96
385	2b93573fd4d604ae610cfbe25c0497732f9a8bcf	PS_103-CG7	16.9	10.48
386	a70022fa99604bff884d016bf5545a6b6bbf31a4	PS_101-CG1	49.94	13.11
387	a70022fa99604bff884d016bf5545a6b6bbf31a4	PS_101-CG2	42.47	15.7
388	a70022fa99604bff884d016bf5545a6b6bbf31a4	PS_101-CG3	56.9	16.73
389	a70022fa99604bff884d016bf5545a6b6bbf31a4	PS_103-CG1	11.37	8.73
390	a70022fa99604bff884d016bf5545a6b6bbf31a4	PS_103-CG2	9.79	8.12
391	a70022fa99604bff884d016bf5545a6b6bbf31a4	PS_103-CG3	9.27	6.27
392	a70022fa99604bff884d016bf5545a6b6bbf31a4	PS_103-CG4	7.32	4.43
393	a70022fa99604bff884d016bf5545a6b6bbf31a4	PS_103-CG5	7.65	4.56
394	a70022fa99604bff884d016bf5545a6b6bbf31a4	PS_103-CG6	9.74	8.84
395	a70022fa99604bff884d016bf5545a6b6bbf31a4	PS_103-CG7	4.96	6.28
396	b0f94a000a07fa791cf258def40d31a9991960ef	PS_101-CG1	10.95	13.27
397	b0f94a000a07fa791cf258def40d31a9991960ef	PS_101-CG2	32.44	21.52
398	b0f94a000a07fa791cf258def40d31a9991960ef	PS_101-CG3	18.74	18.49
399	b0f94a000a07fa791cf258def40d31a9991960ef	PS_103-CG1	38.35	9.48
400	b0f94a000a07fa791cf258def40d31a9991960ef	PS_103-CG2	36.76	8.76
401	b0f94a000a07fa791cf258def40d31a9991960ef	PS_103-CG3	32.22	8.9
402	b0f94a000a07fa791cf258def40d31a9991960ef	PS_103-CG4	35.61	7.08
403	b0f94a000a07fa791cf258def40d31a9991960ef	PS_103-CG5	29.74	6.76
404	b0f94a000a07fa791cf258def40d31a9991960ef	PS_103-CG6	45.38	13.24
405	b0f94a000a07fa791cf258def40d31a9991960ef	PS_103-CG7	39.13	6.06
406	0c1480e82fec2226b63d9f904a2181bc6fb35da9	PS_103-CG1	3.17	38.71
407	0c1480e82fec2226b63d9f904a2181bc6fb35da9	PS_103-CG2	2.54	30.92
408	0c1480e82fec2226b63d9f904a2181bc6fb35da9	PS_103-CG3	3.16	26.35
409	0c1480e82fec2226b63d9f904a2181bc6fb35da9	PS_103-CG4	2.07	23.88
410	0c1480e82fec2226b63d9f904a2181bc6fb35da9	PS_103-CG5	1.81	26.79
411	0c1480e82fec2226b63d9f904a2181bc6fb35da9	PS_103-CG6	2.94	34.67
412	0c1480e82fec2226b63d9f904a2181bc6fb35da9	PS_103-CG7	2.07	22.99
413	a6772b9dd259e3c375b74f838366d3fe72907d03	PS_101-CG1	37.12	13.22
414	a6772b9dd259e3c375b74f838366d3fe72907d03	PS_101-CG2	58.97	19.89
415	a6772b9dd259e3c375b74f838366d3fe72907d03	PS_101-CG3	46.43	17.79
416	a6772b9dd259e3c375b74f838366d3fe72907d03	PS_103-CG1	36.73	10.62
417	a6772b9dd259e3c375b74f838366d3fe72907d03	PS_103-CG2	40.51	10
418	a6772b9dd259e3c375b74f838366d3fe72907d03	PS_103-CG3	31.48	11.23
419	a6772b9dd259e3c375b74f838366d3fe72907d03	PS_103-CG4	24.91	6.15
420	a6772b9dd259e3c375b74f838366d3fe72907d03	PS_103-CG5	27.13	6.83
421	a6772b9dd259e3c375b74f838366d3fe72907d03	PS_103-CG6	31.85	11.19
422	a6772b9dd259e3c375b74f838366d3fe72907d03	PS_103-CG7	29.97	7.08
423	a091154218a89834978a0da271ff3b2e5e3377ea	PS_101-CG1	7.71	14.14
424	a091154218a89834978a0da271ff3b2e5e3377ea	PS_101-CG2	30.25	24.44
425	a091154218a89834978a0da271ff3b2e5e3377ea	PS_101-CG3	13.53	16.54
426	a091154218a89834978a0da271ff3b2e5e3377ea	PS_103-CG1	1.96	10.35
427	a091154218a89834978a0da271ff3b2e5e3377ea	PS_103-CG2	1.24	11.95
428	a091154218a89834978a0da271ff3b2e5e3377ea	PS_103-CG3	18.31	10.26
429	a091154218a89834978a0da271ff3b2e5e3377ea	PS_103-CG4	1.57	8.12
430	a091154218a89834978a0da271ff3b2e5e3377ea	PS_103-CG5	6.71	7.59
431	a091154218a89834978a0da271ff3b2e5e3377ea	PS_103-CG6	8.4	16.35
432	a091154218a89834978a0da271ff3b2e5e3377ea	PS_103-CG7	2.09	9.58
433	46ea115909c676b6eb4519f30df8ad9eaffa0926	PS_101-CG1	12.88	18.25
434	46ea115909c676b6eb4519f30df8ad9eaffa0926	PS_101-CG2	37.48	25.53
435	46ea115909c676b6eb4519f30df8ad9eaffa0926	PS_101-CG3	27.51	21.58
436	46ea115909c676b6eb4519f30df8ad9eaffa0926	PS_103-CG1	6.91	12.93
437	46ea115909c676b6eb4519f30df8ad9eaffa0926	PS_103-CG2	6.66	10.06
438	46ea115909c676b6eb4519f30df8ad9eaffa0926	PS_103-CG3	5.01	10
439	46ea115909c676b6eb4519f30df8ad9eaffa0926	PS_103-CG4	4.3	6.39
440	46ea115909c676b6eb4519f30df8ad9eaffa0926	PS_103-CG5	4	4.91
441	46ea115909c676b6eb4519f30df8ad9eaffa0926	PS_103-CG6	8.64	15.12
442	46ea115909c676b6eb4519f30df8ad9eaffa0926	PS_103-CG7	4.98	6.51
443	d033c8a63806ac64b25d3e8f1253fdfdb6d1a1ff	PS_101-CG1	16.69	19.4
444	d033c8a63806ac64b25d3e8f1253fdfdb6d1a1ff	PS_101-CG2	22.34	28.51
445	d033c8a63806ac64b25d3e8f1253fdfdb6d1a1ff	PS_101-CG3	18.07	23.36
446	d033c8a63806ac64b25d3e8f1253fdfdb6d1a1ff	PS_103-CG1	20.54	16.11
447	d033c8a63806ac64b25d3e8f1253fdfdb6d1a1ff	PS_103-CG2	20.57	11.92
448	d033c8a63806ac64b25d3e8f1253fdfdb6d1a1ff	PS_103-CG3	15.59	13.12
449	d033c8a63806ac64b25d3e8f1253fdfdb6d1a1ff	PS_103-CG4	13.94	11.66
450	d033c8a63806ac64b25d3e8f1253fdfdb6d1a1ff	PS_103-CG5	13.21	15.42
451	d033c8a63806ac64b25d3e8f1253fdfdb6d1a1ff	PS_103-CG6	16.3	22.84
452	d033c8a63806ac64b25d3e8f1253fdfdb6d1a1ff	PS_103-CG7	11.25	10.23
453	ae59c55b25db6c713eab0df7b0e19e3e5d61b8ab	PS_101-CG1	27.48	19.91
454	ae59c55b25db6c713eab0df7b0e19e3e5d61b8ab	PS_101-CG2	50.79	26.1
455	ae59c55b25db6c713eab0df7b0e19e3e5d61b8ab	PS_101-CG3	44.18	14.06
456	ae59c55b25db6c713eab0df7b0e19e3e5d61b8ab	PS_103-CG1	59.4	31.17
457	ae59c55b25db6c713eab0df7b0e19e3e5d61b8ab	PS_103-CG2	53.53	16
458	ae59c55b25db6c713eab0df7b0e19e3e5d61b8ab	PS_103-CG3	55.94	16.65
459	ae59c55b25db6c713eab0df7b0e19e3e5d61b8ab	PS_103-CG4	56.44	12.75
460	ae59c55b25db6c713eab0df7b0e19e3e5d61b8ab	PS_103-CG5	55.01	12.94
461	ae59c55b25db6c713eab0df7b0e19e3e5d61b8ab	PS_103-CG6	56.2	21.89
462	ae59c55b25db6c713eab0df7b0e19e3e5d61b8ab	PS_103-CG7	44.83	8.65
463	cc140afb75b120cf42e4e509dbf6d0e948ca2df7	PS_101-CG1	27.82	19.11
464	cc140afb75b120cf42e4e509dbf6d0e948ca2df7	PS_101-CG2	41.85	30.83
465	cc140afb75b120cf42e4e509dbf6d0e948ca2df7	PS_101-CG3	53.62	24.7
466	cc140afb75b120cf42e4e509dbf6d0e948ca2df7	PS_103-CG1	8.99	27.63
467	cc140afb75b120cf42e4e509dbf6d0e948ca2df7	PS_103-CG2	8.84	15.61
468	cc140afb75b120cf42e4e509dbf6d0e948ca2df7	PS_103-CG3	7.17	12.61
469	cc140afb75b120cf42e4e509dbf6d0e948ca2df7	PS_103-CG4	4.23	7.43
470	cc140afb75b120cf42e4e509dbf6d0e948ca2df7	PS_103-CG5	6.07	3.2
471	cc140afb75b120cf42e4e509dbf6d0e948ca2df7	PS_103-CG6	14.73	21.96
472	cc140afb75b120cf42e4e509dbf6d0e948ca2df7	PS_103-CG7	10.3	5.14
473	956b295403a07ff2b62773800fd04bf15ab44fbc	PS_101-CG1	40.74	16.81
474	956b295403a07ff2b62773800fd04bf15ab44fbc	PS_101-CG2	47.09	27.54
475	956b295403a07ff2b62773800fd04bf15ab44fbc	PS_101-CG3	37.39	19.88
476	956b295403a07ff2b62773800fd04bf15ab44fbc	PS_103-CG1	42.08	15.81
477	956b295403a07ff2b62773800fd04bf15ab44fbc	PS_103-CG2	41.44	12.01
478	956b295403a07ff2b62773800fd04bf15ab44fbc	PS_103-CG3	43.76	9.81
479	956b295403a07ff2b62773800fd04bf15ab44fbc	PS_103-CG4	41.1	9.13
480	956b295403a07ff2b62773800fd04bf15ab44fbc	PS_103-CG5	37.14	9.58
481	956b295403a07ff2b62773800fd04bf15ab44fbc	PS_103-CG6	45.47	10.84
482	956b295403a07ff2b62773800fd04bf15ab44fbc	PS_103-CG7	44.71	9.32
483	1689857cdc25432c26a83f165db69e4eab24aae4	PS_103-CG1	13.33	49.93
484	1689857cdc25432c26a83f165db69e4eab24aae4	PS_103-CG2	12.04	55.7
485	1689857cdc25432c26a83f165db69e4eab24aae4	PS_103-CG3	9.81	54.76
486	1689857cdc25432c26a83f165db69e4eab24aae4	PS_103-CG4	9.1	49.4
487	1689857cdc25432c26a83f165db69e4eab24aae4	PS_103-CG5	5.43	47.71
488	1689857cdc25432c26a83f165db69e4eab24aae4	PS_103-CG6	11.93	45.6
489	1689857cdc25432c26a83f165db69e4eab24aae4	PS_103-CG7	6.19	47.03
490	29a56d3e0268f60f93f0f51967bcf837eea2f502	PS_101-CG1	25.85	11.4
491	29a56d3e0268f60f93f0f51967bcf837eea2f502	PS_101-CG2	38.67	22.9
492	29a56d3e0268f60f93f0f51967bcf837eea2f502	PS_101-CG3	40.53	18.47
493	29a56d3e0268f60f93f0f51967bcf837eea2f502	PS_103-CG1	34.99	12.78
494	29a56d3e0268f60f93f0f51967bcf837eea2f502	PS_103-CG2	28.88	10.72
495	29a56d3e0268f60f93f0f51967bcf837eea2f502	PS_103-CG3	26.28	5.69
496	29a56d3e0268f60f93f0f51967bcf837eea2f502	PS_103-CG4	31.13	6.9
497	29a56d3e0268f60f93f0f51967bcf837eea2f502	PS_103-CG5	34.23	7.39
498	29a56d3e0268f60f93f0f51967bcf837eea2f502	PS_103-CG6	33.33	10.01
499	29a56d3e0268f60f93f0f51967bcf837eea2f502	PS_103-CG7	14.04	8.18
500	bad6ac8635f714dfbf955f69ab55bee00b31a79d	PS_101-CG1	25.72	14.1
501	bad6ac8635f714dfbf955f69ab55bee00b31a79d	PS_101-CG2	41.89	22.91
502	bad6ac8635f714dfbf955f69ab55bee00b31a79d	PS_101-CG3	17.43	17.03
503	bad6ac8635f714dfbf955f69ab55bee00b31a79d	PS_103-CG1	47.85	11.23
504	bad6ac8635f714dfbf955f69ab55bee00b31a79d	PS_103-CG2	52.79	9.23
505	bad6ac8635f714dfbf955f69ab55bee00b31a79d	PS_103-CG3	32.97	7.37
506	bad6ac8635f714dfbf955f69ab55bee00b31a79d	PS_103-CG4	40.44	5.3
507	bad6ac8635f714dfbf955f69ab55bee00b31a79d	PS_103-CG5	43.2	5.84
508	bad6ac8635f714dfbf955f69ab55bee00b31a79d	PS_103-CG6	51.62	10.93
509	bad6ac8635f714dfbf955f69ab55bee00b31a79d	PS_103-CG7	35.63	5.76
510	8dec08e4cbb75842f3154bacb64652d104ad0b77	PS_101-CG1	46.54	15.3
511	8dec08e4cbb75842f3154bacb64652d104ad0b77	PS_101-CG2	51.09	27.94
512	8dec08e4cbb75842f3154bacb64652d104ad0b77	PS_101-CG3	49.42	22.87
513	8dec08e4cbb75842f3154bacb64652d104ad0b77	PS_103-CG1	16.33	21.49
514	8dec08e4cbb75842f3154bacb64652d104ad0b77	PS_103-CG2	14.92	15.78
515	8dec08e4cbb75842f3154bacb64652d104ad0b77	PS_103-CG3	9.28	11.75
516	8dec08e4cbb75842f3154bacb64652d104ad0b77	PS_103-CG4	9.78	9.53
517	8dec08e4cbb75842f3154bacb64652d104ad0b77	PS_103-CG5	13.95	12.47
518	8dec08e4cbb75842f3154bacb64652d104ad0b77	PS_103-CG6	12.42	19.25
519	8dec08e4cbb75842f3154bacb64652d104ad0b77	PS_103-CG7	11.28	10.82
520	882e0f1ae70064b0c0ec58a734404b53ff8305fe	PS_101-CG1	14.23	15.92
521	882e0f1ae70064b0c0ec58a734404b53ff8305fe	PS_101-CG2	16.65	21.11
522	882e0f1ae70064b0c0ec58a734404b53ff8305fe	PS_101-CG3	14.69	24.68
523	882e0f1ae70064b0c0ec58a734404b53ff8305fe	PS_103-CG1	52.96	12.75
524	882e0f1ae70064b0c0ec58a734404b53ff8305fe	PS_103-CG2	49.59	13.91
525	882e0f1ae70064b0c0ec58a734404b53ff8305fe	PS_103-CG3	49.3	11.89
526	882e0f1ae70064b0c0ec58a734404b53ff8305fe	PS_103-CG4	46.05	7.6
527	882e0f1ae70064b0c0ec58a734404b53ff8305fe	PS_103-CG5	42.42	4.17
528	882e0f1ae70064b0c0ec58a734404b53ff8305fe	PS_103-CG6	50.86	5.88
529	882e0f1ae70064b0c0ec58a734404b53ff8305fe	PS_103-CG7	46.82	5.01
530	6c96c8ac16ac85d16d28c9df58df3a0649e8cd85	PS_101-CG1	13.49	14.94
531	6c96c8ac16ac85d16d28c9df58df3a0649e8cd85	PS_101-CG2	42.07	22.67
532	6c96c8ac16ac85d16d28c9df58df3a0649e8cd85	PS_101-CG3	28.02	17.41
533	6c96c8ac16ac85d16d28c9df58df3a0649e8cd85	PS_103-CG1	29.21	10.19
534	6c96c8ac16ac85d16d28c9df58df3a0649e8cd85	PS_103-CG2	23.6	9.4
535	6c96c8ac16ac85d16d28c9df58df3a0649e8cd85	PS_103-CG3	35.5	8.67
536	6c96c8ac16ac85d16d28c9df58df3a0649e8cd85	PS_103-CG4	45.57	7.6
537	6c96c8ac16ac85d16d28c9df58df3a0649e8cd85	PS_103-CG5	47.77	3.89
538	6c96c8ac16ac85d16d28c9df58df3a0649e8cd85	PS_103-CG6	59.04	9.19
539	6c96c8ac16ac85d16d28c9df58df3a0649e8cd85	PS_103-CG7	19.93	9.41
540	84e0dc7081db6989980c1cc653d25be3a8e5cb25	PS_103-CG1	65.16	13.35
541	84e0dc7081db6989980c1cc653d25be3a8e5cb25	PS_103-CG2	62.14	9.9
542	84e0dc7081db6989980c1cc653d25be3a8e5cb25	PS_103-CG3	59.81	10.25
543	84e0dc7081db6989980c1cc653d25be3a8e5cb25	PS_103-CG4	59.81	8.22
544	84e0dc7081db6989980c1cc653d25be3a8e5cb25	PS_103-CG5	56.72	6.08
545	84e0dc7081db6989980c1cc653d25be3a8e5cb25	PS_103-CG6	62.43	17.17
546	84e0dc7081db6989980c1cc653d25be3a8e5cb25	PS_103-CG7	61.29	11.15
547	7b63171bcfe36b5f1d16a5f3c1ff02dbfbcfb081	PS_101-CG1	37.28	15.09
548	7b63171bcfe36b5f1d16a5f3c1ff02dbfbcfb081	PS_101-CG2	61.39	27.4
549	7b63171bcfe36b5f1d16a5f3c1ff02dbfbcfb081	PS_101-CG3	59.15	16.86
550	7b63171bcfe36b5f1d16a5f3c1ff02dbfbcfb081	PS_103-CG1	52.83	7.71
551	7b63171bcfe36b5f1d16a5f3c1ff02dbfbcfb081	PS_103-CG2	54.97	11.71
552	7b63171bcfe36b5f1d16a5f3c1ff02dbfbcfb081	PS_103-CG3	55.04	7.58
553	7b63171bcfe36b5f1d16a5f3c1ff02dbfbcfb081	PS_103-CG4	54.84	4.04
554	7b63171bcfe36b5f1d16a5f3c1ff02dbfbcfb081	PS_103-CG5	54.42	4.42
555	7b63171bcfe36b5f1d16a5f3c1ff02dbfbcfb081	PS_103-CG6	57.12	10.33
556	7b63171bcfe36b5f1d16a5f3c1ff02dbfbcfb081	PS_103-CG7	47.11	6.17
557	1fddac9f9becee4c63383605dfcb28875362b8bd	PS_101-CG1	52.12	16.71
558	1fddac9f9becee4c63383605dfcb28875362b8bd	PS_101-CG2	46.19	23.91
559	1fddac9f9becee4c63383605dfcb28875362b8bd	PS_101-CG3	47.11	21.85
560	1fddac9f9becee4c63383605dfcb28875362b8bd	PS_103-CG1	30.65	6.87
561	1fddac9f9becee4c63383605dfcb28875362b8bd	PS_103-CG2	19.6	8.43
562	1fddac9f9becee4c63383605dfcb28875362b8bd	PS_103-CG3	31.25	1.75
563	1fddac9f9becee4c63383605dfcb28875362b8bd	PS_103-CG4	21.58	1.07
564	1fddac9f9becee4c63383605dfcb28875362b8bd	PS_103-CG5	32.14	4.52
565	1fddac9f9becee4c63383605dfcb28875362b8bd	PS_103-CG6	26.85	1.52
566	1fddac9f9becee4c63383605dfcb28875362b8bd	PS_103-CG7	17.66	7.02
567	ab5274ef9463eb1653f15e170637cf7df16eb210	PS_101-CG1	57.98	17.14
568	ab5274ef9463eb1653f15e170637cf7df16eb210	PS_101-CG2	62.23	27.51
569	ab5274ef9463eb1653f15e170637cf7df16eb210	PS_101-CG3	58.75	20.45
570	6786caa69164a2eb03adb109b27adf2ed401eb4d	PS_103-CG1	14.15	10.06
571	6786caa69164a2eb03adb109b27adf2ed401eb4d	PS_103-CG2	11.21	1.41
572	6786caa69164a2eb03adb109b27adf2ed401eb4d	PS_103-CG3	7.75	8.74
573	6786caa69164a2eb03adb109b27adf2ed401eb4d	PS_103-CG4	4.89	6.84
574	6786caa69164a2eb03adb109b27adf2ed401eb4d	PS_103-CG5	1.81	6.42
575	6786caa69164a2eb03adb109b27adf2ed401eb4d	PS_103-CG6	6.3	7.16
576	6786caa69164a2eb03adb109b27adf2ed401eb4d	PS_103-CG7	6.57	8.36
577	4fed91fecc3c58a291fd38934c93bdf007b5ddfc	PS_101-CG1	16.41	16.31
578	4fed91fecc3c58a291fd38934c93bdf007b5ddfc	PS_101-CG2	24.69	23.67
579	4fed91fecc3c58a291fd38934c93bdf007b5ddfc	PS_101-CG3	19.9	19.52
580	4fed91fecc3c58a291fd38934c93bdf007b5ddfc	PS_103-CG1	20.82	11.19
581	4fed91fecc3c58a291fd38934c93bdf007b5ddfc	PS_103-CG2	20.45	10.98
582	4fed91fecc3c58a291fd38934c93bdf007b5ddfc	PS_103-CG3	14.69	12.47
583	4fed91fecc3c58a291fd38934c93bdf007b5ddfc	PS_103-CG4	16.8	8.06
584	4fed91fecc3c58a291fd38934c93bdf007b5ddfc	PS_103-CG5	14.58	7.46
585	4fed91fecc3c58a291fd38934c93bdf007b5ddfc	PS_103-CG6	17.91	11.49
586	4fed91fecc3c58a291fd38934c93bdf007b5ddfc	PS_103-CG7	11.23	9.39
587	a3403532a2129860f05da98bef885f1a8ba3cfd9	PS_101-CG1	12.91	12.03
588	a3403532a2129860f05da98bef885f1a8ba3cfd9	PS_101-CG2	36.74	19.03
589	a3403532a2129860f05da98bef885f1a8ba3cfd9	PS_101-CG3	35.915	16.17
590	a3403532a2129860f05da98bef885f1a8ba3cfd9	PS_103-CG1	38.005	45.29
591	a3403532a2129860f05da98bef885f1a8ba3cfd9	PS_103-CG2	40.205	27.43
592	a3403532a2129860f05da98bef885f1a8ba3cfd9	PS_103-CG3	28.22	49.16
593	a3403532a2129860f05da98bef885f1a8ba3cfd9	PS_103-CG4	26.1	39.84
594	a3403532a2129860f05da98bef885f1a8ba3cfd9	PS_103-CG5	25.9	41.32
595	a3403532a2129860f05da98bef885f1a8ba3cfd9	PS_103-CG6	33.07	29.86
596	a3403532a2129860f05da98bef885f1a8ba3cfd9	PS_103-CG7	36.71	26.18
597	a8b0b6ed76a8987cb587ee70e2fed00ba0021cc0	PS_103-CG1	32.62	11.22
598	a8b0b6ed76a8987cb587ee70e2fed00ba0021cc0	PS_103-CG2	30.53	10.5
599	a8b0b6ed76a8987cb587ee70e2fed00ba0021cc0	PS_103-CG3	30.78	9.45
600	a8b0b6ed76a8987cb587ee70e2fed00ba0021cc0	PS_103-CG4	24.05	4.81
601	a8b0b6ed76a8987cb587ee70e2fed00ba0021cc0	PS_103-CG5	28.74	7.56
602	a8b0b6ed76a8987cb587ee70e2fed00ba0021cc0	PS_103-CG6	28.19	12.98
603	a8b0b6ed76a8987cb587ee70e2fed00ba0021cc0	PS_103-CG7	15.64	3.61
604	ac335f4cf0ec9081dd09f830cec71643cfdef0a5	PS_101-CG1	9.85	10.69
605	ac335f4cf0ec9081dd09f830cec71643cfdef0a5	PS_101-CG2	17.57	14.59
606	ac335f4cf0ec9081dd09f830cec71643cfdef0a5	PS_101-CG3	21.33	17.8
607	ac335f4cf0ec9081dd09f830cec71643cfdef0a5	PS_103-CG1	14.28	7.91
608	ac335f4cf0ec9081dd09f830cec71643cfdef0a5	PS_103-CG2	15.86	11.56
609	ac335f4cf0ec9081dd09f830cec71643cfdef0a5	PS_103-CG3	12.39	7.48
610	ac335f4cf0ec9081dd09f830cec71643cfdef0a5	PS_103-CG4	12.26	2.82
611	ac335f4cf0ec9081dd09f830cec71643cfdef0a5	PS_103-CG5	10.76	0
612	ac335f4cf0ec9081dd09f830cec71643cfdef0a5	PS_103-CG6	20.24	7.75
613	ac335f4cf0ec9081dd09f830cec71643cfdef0a5	PS_103-CG7	19.38	7.3
614	40c404401a9e7fad073138a6dbc3ff931d617c78	PS_101-CG1	13.02	14.14
615	40c404401a9e7fad073138a6dbc3ff931d617c78	PS_101-CG2	22.9	22.97
616	40c404401a9e7fad073138a6dbc3ff931d617c78	PS_101-CG3	19.25	19.98
617	40c404401a9e7fad073138a6dbc3ff931d617c78	PS_103-CG1	30.22	13.79
618	40c404401a9e7fad073138a6dbc3ff931d617c78	PS_103-CG2	27.51	13.29
619	40c404401a9e7fad073138a6dbc3ff931d617c78	PS_103-CG3	27.44	12.67
620	40c404401a9e7fad073138a6dbc3ff931d617c78	PS_103-CG4	24.97	9.88
621	40c404401a9e7fad073138a6dbc3ff931d617c78	PS_103-CG5	24.02	12.93
622	40c404401a9e7fad073138a6dbc3ff931d617c78	PS_103-CG6	27.22	13.86
623	40c404401a9e7fad073138a6dbc3ff931d617c78	PS_103-CG7	26.22	9.61
624	4593f0492020b4abf620b0d55bf319084073b92a	PS_101-CG1	21.81	15.56
625	4593f0492020b4abf620b0d55bf319084073b92a	PS_101-CG2	27.92	19.38
626	4593f0492020b4abf620b0d55bf319084073b92a	PS_101-CG3	20.84	19.69
627	4593f0492020b4abf620b0d55bf319084073b92a	PS_103-CG1	20.93	6.95
628	4593f0492020b4abf620b0d55bf319084073b92a	PS_103-CG2	15.12	9.41
629	4593f0492020b4abf620b0d55bf319084073b92a	PS_103-CG3	15.91	4.18
630	4593f0492020b4abf620b0d55bf319084073b92a	PS_103-CG4	12.57	5.08
631	4593f0492020b4abf620b0d55bf319084073b92a	PS_103-CG5	8.79	4.13
632	4593f0492020b4abf620b0d55bf319084073b92a	PS_103-CG6	19.86	8
633	4593f0492020b4abf620b0d55bf319084073b92a	PS_103-CG7	12.08	4.15
634	04daff12e4c8d0b8caa6aaa2c354ff49637b8b62	PS_101-CG1	16.15	52.6
635	04daff12e4c8d0b8caa6aaa2c354ff49637b8b62	PS_101-CG2	23.44	44.82
636	04daff12e4c8d0b8caa6aaa2c354ff49637b8b62	PS_101-CG3	18.14	49.81
637	04daff12e4c8d0b8caa6aaa2c354ff49637b8b62	PS_103-CG1	13.99	31.54
638	04daff12e4c8d0b8caa6aaa2c354ff49637b8b62	PS_103-CG2	11.47	23.45
639	04daff12e4c8d0b8caa6aaa2c354ff49637b8b62	PS_103-CG3	11.52	33.08
640	04daff12e4c8d0b8caa6aaa2c354ff49637b8b62	PS_103-CG4	8.7	19.47
641	04daff12e4c8d0b8caa6aaa2c354ff49637b8b62	PS_103-CG5	9.82	31.8
642	04daff12e4c8d0b8caa6aaa2c354ff49637b8b62	PS_103-CG6	15.06	27.72
643	04daff12e4c8d0b8caa6aaa2c354ff49637b8b62	PS_103-CG7	9.3	19.6
644	bca4b924f8539bb16c88660024edf956d1fb4734	PS_103-CG1	13.35	35.36
645	bca4b924f8539bb16c88660024edf956d1fb4734	PS_103-CG2	11.95	32.1
646	bca4b924f8539bb16c88660024edf956d1fb4734	PS_103-CG3	12.87	30.81
647	bca4b924f8539bb16c88660024edf956d1fb4734	PS_103-CG4	8.52	31.22
648	bca4b924f8539bb16c88660024edf956d1fb4734	PS_103-CG5	10.84	35.2
649	bca4b924f8539bb16c88660024edf956d1fb4734	PS_103-CG6	14.52	33.25
650	bca4b924f8539bb16c88660024edf956d1fb4734	PS_103-CG7	11.9	13.23
651	5d1fe5dc61d5ccd211a89330a5da0bdc6b97ea65	PS_101-CG1	24.14	15.32
652	5d1fe5dc61d5ccd211a89330a5da0bdc6b97ea65	PS_101-CG2	32.91	29.22
653	5d1fe5dc61d5ccd211a89330a5da0bdc6b97ea65	PS_101-CG3	29.12	19.84
654	5d1fe5dc61d5ccd211a89330a5da0bdc6b97ea65	PS_103-CG1	9.86	13.55
655	5d1fe5dc61d5ccd211a89330a5da0bdc6b97ea65	PS_103-CG2	7.29	13.78
656	5d1fe5dc61d5ccd211a89330a5da0bdc6b97ea65	PS_103-CG3	2.84	16.07
657	5d1fe5dc61d5ccd211a89330a5da0bdc6b97ea65	PS_103-CG4	5.04	7.98
658	5d1fe5dc61d5ccd211a89330a5da0bdc6b97ea65	PS_103-CG5	2.75	10.38
659	5d1fe5dc61d5ccd211a89330a5da0bdc6b97ea65	PS_103-CG6	10.21	17.42
660	5d1fe5dc61d5ccd211a89330a5da0bdc6b97ea65	PS_103-CG7	6.36	7.58
661	468de46c449f20e73b765c1f3dfd499856aa3a19	PS_103-CG1	14.63	7.5
662	468de46c449f20e73b765c1f3dfd499856aa3a19	PS_103-CG2	11.6	7.76
663	468de46c449f20e73b765c1f3dfd499856aa3a19	PS_103-CG3	9.85	8.73
664	468de46c449f20e73b765c1f3dfd499856aa3a19	PS_103-CG4	10.13	4.88
665	468de46c449f20e73b765c1f3dfd499856aa3a19	PS_103-CG5	7.48	10.11
666	468de46c449f20e73b765c1f3dfd499856aa3a19	PS_103-CG6	13.31	11.62
667	468de46c449f20e73b765c1f3dfd499856aa3a19	PS_103-CG7	10.34	9.64
668	6ec4b600f323df43b0515881d64b115e59a937cf	PS_101-CG1	23.415	19.34
669	6ec4b600f323df43b0515881d64b115e59a937cf	PS_101-CG2	29.19	24.26
670	6ec4b600f323df43b0515881d64b115e59a937cf	PS_101-CG3	19.08	21.87
671	6ec4b600f323df43b0515881d64b115e59a937cf	PS_103-CG1	11.99	15.35
672	6ec4b600f323df43b0515881d64b115e59a937cf	PS_103-CG2	18.965	12.66
673	6ec4b600f323df43b0515881d64b115e59a937cf	PS_103-CG3	10.35	12.34
674	6ec4b600f323df43b0515881d64b115e59a937cf	PS_103-CG4	8.625	7.73
675	6ec4b600f323df43b0515881d64b115e59a937cf	PS_103-CG5	6.645	7.75
676	6ec4b600f323df43b0515881d64b115e59a937cf	PS_103-CG6	10.6	13.17
677	6ec4b600f323df43b0515881d64b115e59a937cf	PS_103-CG7	6.56	6.26
678	f0dece544883a0ee9b15207b4c4a1f2377005469	PS_101-CG1	12.53	13.515
679	f0dece544883a0ee9b15207b4c4a1f2377005469	PS_101-CG2	20.12	26.455
680	f0dece544883a0ee9b15207b4c4a1f2377005469	PS_101-CG3	35.32	16.06
681	f0dece544883a0ee9b15207b4c4a1f2377005469	PS_103-CG1	8.62	9.99
682	f0dece544883a0ee9b15207b4c4a1f2377005469	PS_103-CG2	11.36	8.14
683	f0dece544883a0ee9b15207b4c4a1f2377005469	PS_103-CG3	11.36	9.42
684	f0dece544883a0ee9b15207b4c4a1f2377005469	PS_103-CG4	7.86	4.98
685	f0dece544883a0ee9b15207b4c4a1f2377005469	PS_103-CG5	7.77	6.64
686	f0dece544883a0ee9b15207b4c4a1f2377005469	PS_103-CG6	14.01	10.795
687	f0dece544883a0ee9b15207b4c4a1f2377005469	PS_103-CG7	8.48	4.96
688	4c3f10b7c077d160f5e4b4db2acec4f262aea382	PS_101-CG1	30.3	15.74
689	4c3f10b7c077d160f5e4b4db2acec4f262aea382	PS_101-CG2	30.58	16.19
690	4c3f10b7c077d160f5e4b4db2acec4f262aea382	PS_101-CG3	25.93	21.18
691	4c3f10b7c077d160f5e4b4db2acec4f262aea382	PS_103-CG1	26.75	8.45
692	4c3f10b7c077d160f5e4b4db2acec4f262aea382	PS_103-CG2	26.82	17.26
693	4c3f10b7c077d160f5e4b4db2acec4f262aea382	PS_103-CG3	19.87	15.48
694	4c3f10b7c077d160f5e4b4db2acec4f262aea382	PS_103-CG4	17.56	13.92
695	4c3f10b7c077d160f5e4b4db2acec4f262aea382	PS_103-CG5	18.4	4.67
696	4c3f10b7c077d160f5e4b4db2acec4f262aea382	PS_103-CG6	19.99	14.79
697	4c3f10b7c077d160f5e4b4db2acec4f262aea382	PS_103-CG7	17.45	1.81
698	5e4ca1260dc386dae1f55a46dfdccc7ec92f4e6e	PS_101-CG1	43.58	24.46
699	5e4ca1260dc386dae1f55a46dfdccc7ec92f4e6e	PS_101-CG2	29.18	34.64
700	5e4ca1260dc386dae1f55a46dfdccc7ec92f4e6e	PS_101-CG3	18.67	24.7
701	5e4ca1260dc386dae1f55a46dfdccc7ec92f4e6e	PS_103-CG1	46.45	21.4
702	5e4ca1260dc386dae1f55a46dfdccc7ec92f4e6e	PS_103-CG2	20.95	18.33
703	5e4ca1260dc386dae1f55a46dfdccc7ec92f4e6e	PS_103-CG3	14.72	14.83
704	5e4ca1260dc386dae1f55a46dfdccc7ec92f4e6e	PS_103-CG4	16.66	7.91
705	5e4ca1260dc386dae1f55a46dfdccc7ec92f4e6e	PS_103-CG5	15.81	11.88
706	5e4ca1260dc386dae1f55a46dfdccc7ec92f4e6e	PS_103-CG6	17.19	30.1
707	5e4ca1260dc386dae1f55a46dfdccc7ec92f4e6e	PS_103-CG7	9.1	10.06
708	941090346051f0359bcb0ae142e072ce1c0ddd92	PS_103-CG1	11.05	18.08
709	941090346051f0359bcb0ae142e072ce1c0ddd92	PS_103-CG2	12.41	14.22
710	941090346051f0359bcb0ae142e072ce1c0ddd92	PS_103-CG3	13.07	12.61
711	941090346051f0359bcb0ae142e072ce1c0ddd92	PS_103-CG4	6.56	10.9
712	941090346051f0359bcb0ae142e072ce1c0ddd92	PS_103-CG5	8.25	11.35
713	941090346051f0359bcb0ae142e072ce1c0ddd92	PS_103-CG6	12.15	15.63
714	941090346051f0359bcb0ae142e072ce1c0ddd92	PS_103-CG7	5.32	9.17
715	eecfbff99c095325113f1f7181662daa0308dccf	PS_101-CG1	42.06	15.02
716	eecfbff99c095325113f1f7181662daa0308dccf	PS_101-CG2	45.54	24.76
717	eecfbff99c095325113f1f7181662daa0308dccf	PS_101-CG3	37.84	17.49
718	eecfbff99c095325113f1f7181662daa0308dccf	PS_103-CG1	43.51	10.67
719	eecfbff99c095325113f1f7181662daa0308dccf	PS_103-CG2	43.22	12.65
720	eecfbff99c095325113f1f7181662daa0308dccf	PS_103-CG3	38.48	11.83
721	eecfbff99c095325113f1f7181662daa0308dccf	PS_103-CG4	42.38	6.98
722	eecfbff99c095325113f1f7181662daa0308dccf	PS_103-CG5	40.89	10.92
723	eecfbff99c095325113f1f7181662daa0308dccf	PS_103-CG6	41.76	15.33
724	eecfbff99c095325113f1f7181662daa0308dccf	PS_103-CG7	37.63	8.06
725	e4e196b9043affdd3f78d8fda5db8d363d6c90cd	PS_101-CG1	16.59	13.26
726	e4e196b9043affdd3f78d8fda5db8d363d6c90cd	PS_101-CG2	20.22	24.66
727	e4e196b9043affdd3f78d8fda5db8d363d6c90cd	PS_101-CG3	21.91	17.95
728	e4e196b9043affdd3f78d8fda5db8d363d6c90cd	PS_103-CG1	19.74	15.14
729	e4e196b9043affdd3f78d8fda5db8d363d6c90cd	PS_103-CG2	20.49	15.05
730	e4e196b9043affdd3f78d8fda5db8d363d6c90cd	PS_103-CG3	18.29	10.23
731	e4e196b9043affdd3f78d8fda5db8d363d6c90cd	PS_103-CG4	10.46	9.45
732	e4e196b9043affdd3f78d8fda5db8d363d6c90cd	PS_103-CG5	11.91	9.92
733	e4e196b9043affdd3f78d8fda5db8d363d6c90cd	PS_103-CG6	16.62	10.72
734	e4e196b9043affdd3f78d8fda5db8d363d6c90cd	PS_103-CG7	15.78	7.05
735	79cd5924c97ee81056c167ca216b48a5c9066007	PS_101-CG1	10.22	16.37
736	79cd5924c97ee81056c167ca216b48a5c9066007	PS_101-CG2	31.84	24.81
737	79cd5924c97ee81056c167ca216b48a5c9066007	PS_101-CG3	9.72	17.44
738	ba97e17db982da4469969a48085e8cbfd6bb366e	PS_103-CG1	38.87	10.03
739	ba97e17db982da4469969a48085e8cbfd6bb366e	PS_103-CG2	39.98	10.23
740	ba97e17db982da4469969a48085e8cbfd6bb366e	PS_103-CG3	34.63	7.57
741	ba97e17db982da4469969a48085e8cbfd6bb366e	PS_103-CG4	35.46	6.11
742	ba97e17db982da4469969a48085e8cbfd6bb366e	PS_103-CG5	37.03	5.11
743	ba97e17db982da4469969a48085e8cbfd6bb366e	PS_103-CG6	42.35	8.62
744	ba97e17db982da4469969a48085e8cbfd6bb366e	PS_103-CG7	29.24	7.89
745	020ee553890a1f57d8516448d194be0edfe495ac	PS_101-CG1	13.21	12.55
746	020ee553890a1f57d8516448d194be0edfe495ac	PS_101-CG2	20.47	20.28
747	020ee553890a1f57d8516448d194be0edfe495ac	PS_101-CG3	16.66	16.68
748	020ee553890a1f57d8516448d194be0edfe495ac	PS_103-CG1	12.57	8.66
749	020ee553890a1f57d8516448d194be0edfe495ac	PS_103-CG2	10.81	6.75
750	020ee553890a1f57d8516448d194be0edfe495ac	PS_103-CG3	11.98	6.11
751	020ee553890a1f57d8516448d194be0edfe495ac	PS_103-CG4	9.76	3.79
752	020ee553890a1f57d8516448d194be0edfe495ac	PS_103-CG5	8.94	4.95
753	020ee553890a1f57d8516448d194be0edfe495ac	PS_103-CG6	14.81	7.36
754	020ee553890a1f57d8516448d194be0edfe495ac	PS_103-CG7	8.94	6.42
755	a94b752615bce1852ccf6d131a4e048c9b707d21	PS_101-CG1	29.2	13.91
756	a94b752615bce1852ccf6d131a4e048c9b707d21	PS_101-CG2	44.09	19.61
757	a94b752615bce1852ccf6d131a4e048c9b707d21	PS_101-CG3	30.65	16.43
758	a94b752615bce1852ccf6d131a4e048c9b707d21	PS_103-CG1	37.67	10.48
759	a94b752615bce1852ccf6d131a4e048c9b707d21	PS_103-CG2	26.57	9.78
760	a94b752615bce1852ccf6d131a4e048c9b707d21	PS_103-CG3	24.47	6.84
761	a94b752615bce1852ccf6d131a4e048c9b707d21	PS_103-CG4	21.73	5.7
762	a94b752615bce1852ccf6d131a4e048c9b707d21	PS_103-CG5	25.13	4.21
763	a94b752615bce1852ccf6d131a4e048c9b707d21	PS_103-CG6	36.68	7.26
764	a94b752615bce1852ccf6d131a4e048c9b707d21	PS_103-CG7	22.08	6.78
765	f9479b4db35744aa45bb1ee504b0a22ffd1e537f	PS_101-CG1	15.31	60.85
766	f9479b4db35744aa45bb1ee504b0a22ffd1e537f	PS_101-CG2	34.95	57.09
767	f9479b4db35744aa45bb1ee504b0a22ffd1e537f	PS_101-CG3	27.7	43.3
768	f9479b4db35744aa45bb1ee504b0a22ffd1e537f	PS_103-CG1	35.49	30.2
769	f9479b4db35744aa45bb1ee504b0a22ffd1e537f	PS_103-CG2	39.1	58.72
770	f9479b4db35744aa45bb1ee504b0a22ffd1e537f	PS_103-CG3	35.57	30.22
771	f9479b4db35744aa45bb1ee504b0a22ffd1e537f	PS_103-CG4	34.25	56.17
772	f9479b4db35744aa45bb1ee504b0a22ffd1e537f	PS_103-CG5	38.4	56.57
773	f9479b4db35744aa45bb1ee504b0a22ffd1e537f	PS_103-CG6	37.05	34.38
774	f9479b4db35744aa45bb1ee504b0a22ffd1e537f	PS_103-CG7	35.65	43.6
775	2ef2fac1430c1ac7b1769f8688a3f230110ceb12	PS_101-CG1	39.78	14.13
776	2ef2fac1430c1ac7b1769f8688a3f230110ceb12	PS_101-CG2	39.83	20.21
777	2ef2fac1430c1ac7b1769f8688a3f230110ceb12	PS_101-CG3	39.97	21.7
778	2ef2fac1430c1ac7b1769f8688a3f230110ceb12	PS_103-CG1	3.63	15.96
779	2ef2fac1430c1ac7b1769f8688a3f230110ceb12	PS_103-CG2	4.78	10.56
780	2ef2fac1430c1ac7b1769f8688a3f230110ceb12	PS_103-CG3	3.24	9.43
781	2ef2fac1430c1ac7b1769f8688a3f230110ceb12	PS_103-CG4	2.28	7.9
782	2ef2fac1430c1ac7b1769f8688a3f230110ceb12	PS_103-CG5	3.16	8.43
783	2ef2fac1430c1ac7b1769f8688a3f230110ceb12	PS_103-CG6	4.88	8.32
784	2ef2fac1430c1ac7b1769f8688a3f230110ceb12	PS_103-CG7	3.5	11.94
785	7557193a64b5bee03733601d1c4983cbdedafb18	PS_103-CG1	8.99	12.41
786	7557193a64b5bee03733601d1c4983cbdedafb18	PS_103-CG2	9.27	12.07
787	7557193a64b5bee03733601d1c4983cbdedafb18	PS_103-CG3	5.54	12.89
788	7557193a64b5bee03733601d1c4983cbdedafb18	PS_103-CG4	6.28	9.37
789	7557193a64b5bee03733601d1c4983cbdedafb18	PS_103-CG5	8.36	10.9
790	7557193a64b5bee03733601d1c4983cbdedafb18	PS_103-CG6	24.93	14.25
791	7557193a64b5bee03733601d1c4983cbdedafb18	PS_103-CG7	11.15	9.89
792	73fd84ab169b5610f625185bdc23401a94066a1a	PS_101-CG1	31.49	18.56
793	73fd84ab169b5610f625185bdc23401a94066a1a	PS_101-CG2	45.14	28.89
794	73fd84ab169b5610f625185bdc23401a94066a1a	PS_101-CG3	56.26	21.56
795	73fd84ab169b5610f625185bdc23401a94066a1a	PS_103-CG1	46.12	13.48
796	73fd84ab169b5610f625185bdc23401a94066a1a	PS_103-CG2	46.74	14.2
797	73fd84ab169b5610f625185bdc23401a94066a1a	PS_103-CG3	43.04	13.82
798	73fd84ab169b5610f625185bdc23401a94066a1a	PS_103-CG4	43.34	12.57
799	73fd84ab169b5610f625185bdc23401a94066a1a	PS_103-CG5	43.67	8.65
800	73fd84ab169b5610f625185bdc23401a94066a1a	PS_103-CG6	42.05	14.56
801	73fd84ab169b5610f625185bdc23401a94066a1a	PS_103-CG7	31.83	9.12
802	ab62320bc1278be31ec083357487bf80d7133b4b	PS_103-CG1	20.67	13.58
803	ab62320bc1278be31ec083357487bf80d7133b4b	PS_103-CG2	33.07	12.68
804	ab62320bc1278be31ec083357487bf80d7133b4b	PS_103-CG3	15.9	6.71
805	ab62320bc1278be31ec083357487bf80d7133b4b	PS_103-CG4	40.76	7.52
806	ab62320bc1278be31ec083357487bf80d7133b4b	PS_103-CG5	25.61	7.3
807	ab62320bc1278be31ec083357487bf80d7133b4b	PS_103-CG6	15.75	12.12
808	ab62320bc1278be31ec083357487bf80d7133b4b	PS_103-CG7	10.02	8.55
809	9a2eca339944640ce1b6a1bc2cd7fbef93a8ff4f	PS_101-CG1	39.58	13.03
810	9a2eca339944640ce1b6a1bc2cd7fbef93a8ff4f	PS_101-CG2	46.39	24.22
811	9a2eca339944640ce1b6a1bc2cd7fbef93a8ff4f	PS_101-CG3	42.88	21.88
812	9a2eca339944640ce1b6a1bc2cd7fbef93a8ff4f	PS_103-CG1	50.71	17.51
813	9a2eca339944640ce1b6a1bc2cd7fbef93a8ff4f	PS_103-CG2	50.1	15.23
814	9a2eca339944640ce1b6a1bc2cd7fbef93a8ff4f	PS_103-CG3	48.1	12.79
815	9a2eca339944640ce1b6a1bc2cd7fbef93a8ff4f	PS_103-CG4	51.78	7.83
816	9a2eca339944640ce1b6a1bc2cd7fbef93a8ff4f	PS_103-CG5	46.44	11.46
817	9a2eca339944640ce1b6a1bc2cd7fbef93a8ff4f	PS_103-CG6	50.88	13
818	9a2eca339944640ce1b6a1bc2cd7fbef93a8ff4f	PS_103-CG7	42.63	10.33
819	9124ee8eca724a843daf8e2ebd18008bab390e0f	PS_101-CG1	29.96	16.98
820	9124ee8eca724a843daf8e2ebd18008bab390e0f	PS_101-CG2	33.53	26.27
821	9124ee8eca724a843daf8e2ebd18008bab390e0f	PS_101-CG3	24.17	17.45
822	9124ee8eca724a843daf8e2ebd18008bab390e0f	PS_103-CG1	63.69	11.14
823	9124ee8eca724a843daf8e2ebd18008bab390e0f	PS_103-CG2	55.81	10.15
824	9124ee8eca724a843daf8e2ebd18008bab390e0f	PS_103-CG3	36.57	10.64
825	9124ee8eca724a843daf8e2ebd18008bab390e0f	PS_103-CG4	44.3	6.86
826	9124ee8eca724a843daf8e2ebd18008bab390e0f	PS_103-CG5	51.57	7.87
827	9124ee8eca724a843daf8e2ebd18008bab390e0f	PS_103-CG6	61.07	10.08
828	9124ee8eca724a843daf8e2ebd18008bab390e0f	PS_103-CG7	46.42	8.97
829	d8bcc9e60fd9a3b50a3b2273380cbf8d832df515	PS_101-CG1	18.52	16.82
830	d8bcc9e60fd9a3b50a3b2273380cbf8d832df515	PS_101-CG2	35.46	25.75
831	d8bcc9e60fd9a3b50a3b2273380cbf8d832df515	PS_101-CG3	26.08	19.09
832	d8bcc9e60fd9a3b50a3b2273380cbf8d832df515	PS_103-CG1	16.25	14.72
833	d8bcc9e60fd9a3b50a3b2273380cbf8d832df515	PS_103-CG2	14.79	10.7
834	d8bcc9e60fd9a3b50a3b2273380cbf8d832df515	PS_103-CG3	16.21	8.56
835	d8bcc9e60fd9a3b50a3b2273380cbf8d832df515	PS_103-CG4	11.68	6.81
836	d8bcc9e60fd9a3b50a3b2273380cbf8d832df515	PS_103-CG5	14.84	8.18
837	d8bcc9e60fd9a3b50a3b2273380cbf8d832df515	PS_103-CG6	23.94	13.67
838	d8bcc9e60fd9a3b50a3b2273380cbf8d832df515	PS_103-CG7	6.02	12.66
839	c7e8fc3820744b018754cc8fafb211243e47d4f5	PS_101-CG1	22.72	15.5
840	c7e8fc3820744b018754cc8fafb211243e47d4f5	PS_101-CG2	36.9	21.82
841	c7e8fc3820744b018754cc8fafb211243e47d4f5	PS_101-CG3	37.45	20.09
842	c7e8fc3820744b018754cc8fafb211243e47d4f5	PS_103-CG1	15.54	10.66
843	c7e8fc3820744b018754cc8fafb211243e47d4f5	PS_103-CG2	13.43	9.07
844	c7e8fc3820744b018754cc8fafb211243e47d4f5	PS_103-CG3	12.37	6.05
845	c7e8fc3820744b018754cc8fafb211243e47d4f5	PS_103-CG4	10.44	3.11
846	c7e8fc3820744b018754cc8fafb211243e47d4f5	PS_103-CG5	5.44	5.97
847	c7e8fc3820744b018754cc8fafb211243e47d4f5	PS_103-CG6	9.68	10.14
848	c7e8fc3820744b018754cc8fafb211243e47d4f5	PS_103-CG7	7.49	6.07
849	c40ef70fce278ff1f802074e295d19f8d4ed3a2b	PS_103-CG1	30.12	14.6
850	c40ef70fce278ff1f802074e295d19f8d4ed3a2b	PS_103-CG2	9.29	10.17
851	c40ef70fce278ff1f802074e295d19f8d4ed3a2b	PS_103-CG3	10	11.33
852	c40ef70fce278ff1f802074e295d19f8d4ed3a2b	PS_103-CG4	6.36	6.13
853	c40ef70fce278ff1f802074e295d19f8d4ed3a2b	PS_103-CG5	7.36	5.93
854	c40ef70fce278ff1f802074e295d19f8d4ed3a2b	PS_103-CG6	6.78	11.79
855	c40ef70fce278ff1f802074e295d19f8d4ed3a2b	PS_103-CG7	6.12	7.01
856	2fc3cb58e3bb866cdf6d5261ad09242e21aed05a	PS_101-CG1	16.65	17
857	2fc3cb58e3bb866cdf6d5261ad09242e21aed05a	PS_101-CG2	23.42	19.51
858	2fc3cb58e3bb866cdf6d5261ad09242e21aed05a	PS_101-CG3	22.67	20.05
859	2fc3cb58e3bb866cdf6d5261ad09242e21aed05a	PS_103-CG1	9.17	12.9
860	2fc3cb58e3bb866cdf6d5261ad09242e21aed05a	PS_103-CG2	10.7	9.33
861	2fc3cb58e3bb866cdf6d5261ad09242e21aed05a	PS_103-CG3	11.52	8.78
862	2fc3cb58e3bb866cdf6d5261ad09242e21aed05a	PS_103-CG4	11.3	5.19
863	2fc3cb58e3bb866cdf6d5261ad09242e21aed05a	PS_103-CG5	6.96	8.32
864	2fc3cb58e3bb866cdf6d5261ad09242e21aed05a	PS_103-CG6	17.05	12.39
865	2fc3cb58e3bb866cdf6d5261ad09242e21aed05a	PS_103-CG7	7.77	9.82
866	14771d1206f1149d8b155693b86639cc84c1636a	PS_101-CG1	35.35	14.4
867	14771d1206f1149d8b155693b86639cc84c1636a	PS_101-CG2	46.23	25.48
868	14771d1206f1149d8b155693b86639cc84c1636a	PS_101-CG3	45.63	21.07
869	14771d1206f1149d8b155693b86639cc84c1636a	PS_103-CG1	44.83	11.23
870	14771d1206f1149d8b155693b86639cc84c1636a	PS_103-CG2	36.98	9.97
871	14771d1206f1149d8b155693b86639cc84c1636a	PS_103-CG3	37.38	9.57
872	14771d1206f1149d8b155693b86639cc84c1636a	PS_103-CG4	37.87	6.77
873	14771d1206f1149d8b155693b86639cc84c1636a	PS_103-CG5	37.18	7.37
874	14771d1206f1149d8b155693b86639cc84c1636a	PS_103-CG6	42.37	11.06
875	14771d1206f1149d8b155693b86639cc84c1636a	PS_103-CG7	36.29	8.74
876	b5967d087c90fec5b43c62ef0163760a2ec69f48	PS_101-CG1	11.89	11.7
877	b5967d087c90fec5b43c62ef0163760a2ec69f48	PS_101-CG2	39.69	22.03
878	b5967d087c90fec5b43c62ef0163760a2ec69f48	PS_101-CG3	55.97	17.12
879	b5967d087c90fec5b43c62ef0163760a2ec69f48	PS_103-CG1	11.81	9.28
880	b5967d087c90fec5b43c62ef0163760a2ec69f48	PS_103-CG2	10.87	10
881	b5967d087c90fec5b43c62ef0163760a2ec69f48	PS_103-CG3	12.59	11.02
882	b5967d087c90fec5b43c62ef0163760a2ec69f48	PS_103-CG4	14.18	6.54
883	b5967d087c90fec5b43c62ef0163760a2ec69f48	PS_103-CG5	12.82	7.5
884	b5967d087c90fec5b43c62ef0163760a2ec69f48	PS_103-CG6	10.79	10.05
885	b5967d087c90fec5b43c62ef0163760a2ec69f48	PS_103-CG7	7.2	6.06
886	0f87c5c525d30492c74934582e71cac5e5555c7d	PS_101-CG1	21.62	16.62
887	0f87c5c525d30492c74934582e71cac5e5555c7d	PS_101-CG2	27.05	26.32
888	0f87c5c525d30492c74934582e71cac5e5555c7d	PS_101-CG3	22.74	18.47
889	0f87c5c525d30492c74934582e71cac5e5555c7d	PS_103-CG1	14.31	16.53
890	0f87c5c525d30492c74934582e71cac5e5555c7d	PS_103-CG2	11.29	16.62
891	0f87c5c525d30492c74934582e71cac5e5555c7d	PS_103-CG3	11.11	13.4
892	0f87c5c525d30492c74934582e71cac5e5555c7d	PS_103-CG4	9.18	9.37
893	0f87c5c525d30492c74934582e71cac5e5555c7d	PS_103-CG5	10.3	10.01
894	0f87c5c525d30492c74934582e71cac5e5555c7d	PS_103-CG6	12.84	15.27
895	0f87c5c525d30492c74934582e71cac5e5555c7d	PS_103-CG7	6.23	10.17
896	84ac5ecac6cdc6b9e62dccbdb9091ba98c55028f	PS_101-CG1	9.12	12.56
897	84ac5ecac6cdc6b9e62dccbdb9091ba98c55028f	PS_101-CG2	22.15	21.49
898	84ac5ecac6cdc6b9e62dccbdb9091ba98c55028f	PS_101-CG3	16.48	18.94
899	84ac5ecac6cdc6b9e62dccbdb9091ba98c55028f	PS_103-CG1	38.83	12.09
900	84ac5ecac6cdc6b9e62dccbdb9091ba98c55028f	PS_103-CG2	20.41	11.92
901	84ac5ecac6cdc6b9e62dccbdb9091ba98c55028f	PS_103-CG3	21.94	9.33
902	84ac5ecac6cdc6b9e62dccbdb9091ba98c55028f	PS_103-CG4	15.54	5.52
903	84ac5ecac6cdc6b9e62dccbdb9091ba98c55028f	PS_103-CG5	16.6	6.42
904	84ac5ecac6cdc6b9e62dccbdb9091ba98c55028f	PS_103-CG6	18.47	10.16
905	84ac5ecac6cdc6b9e62dccbdb9091ba98c55028f	PS_103-CG7	7.01	6.52
906	c83a522c765bfba714f6a2bf45117d08a4fad7c4	PS_103-CG1	15.66	17.79
907	c83a522c765bfba714f6a2bf45117d08a4fad7c4	PS_103-CG2	39.64	16.86
908	c83a522c765bfba714f6a2bf45117d08a4fad7c4	PS_103-CG3	22.16	14.8
909	c83a522c765bfba714f6a2bf45117d08a4fad7c4	PS_103-CG4	12.95	9.21
910	c83a522c765bfba714f6a2bf45117d08a4fad7c4	PS_103-CG5	17.15	13.04
911	c83a522c765bfba714f6a2bf45117d08a4fad7c4	PS_103-CG6	35.59	13.07
912	c83a522c765bfba714f6a2bf45117d08a4fad7c4	PS_103-CG7	42.89	8.14
913	8291bbd90a07b4950294ba18ad4960f81d6cd19a	PS_101-CG1	23.55	17.92
914	8291bbd90a07b4950294ba18ad4960f81d6cd19a	PS_101-CG2	39.36	33.54
915	8291bbd90a07b4950294ba18ad4960f81d6cd19a	PS_101-CG3	34.4	23.46
916	8291bbd90a07b4950294ba18ad4960f81d6cd19a	PS_103-CG1	39.7	15.81
917	8291bbd90a07b4950294ba18ad4960f81d6cd19a	PS_103-CG2	30.8	13.82
918	8291bbd90a07b4950294ba18ad4960f81d6cd19a	PS_103-CG3	31.24	16.17
919	8291bbd90a07b4950294ba18ad4960f81d6cd19a	PS_103-CG4	23.96	14.13
920	8291bbd90a07b4950294ba18ad4960f81d6cd19a	PS_103-CG5	29.2	13.32
921	8291bbd90a07b4950294ba18ad4960f81d6cd19a	PS_103-CG6	38.71	21.11
922	8291bbd90a07b4950294ba18ad4960f81d6cd19a	PS_103-CG7	17.76	14.36
923	81c78f54c4a2ea67ae2e2f862c46ba791c70a1c9	PS_101-CG1	15.02	15.09
924	81c78f54c4a2ea67ae2e2f862c46ba791c70a1c9	PS_101-CG2	59.49	28.56
925	81c78f54c4a2ea67ae2e2f862c46ba791c70a1c9	PS_101-CG3	28.02	21.06
926	81c78f54c4a2ea67ae2e2f862c46ba791c70a1c9	PS_103-CG1	50.47	15.58
927	81c78f54c4a2ea67ae2e2f862c46ba791c70a1c9	PS_103-CG2	46.65	11.04
928	81c78f54c4a2ea67ae2e2f862c46ba791c70a1c9	PS_103-CG3	34.5	10.71
929	81c78f54c4a2ea67ae2e2f862c46ba791c70a1c9	PS_103-CG4	46.31	10.11
930	81c78f54c4a2ea67ae2e2f862c46ba791c70a1c9	PS_103-CG5	39.61	10.16
931	81c78f54c4a2ea67ae2e2f862c46ba791c70a1c9	PS_103-CG6	36.56	9.34
932	81c78f54c4a2ea67ae2e2f862c46ba791c70a1c9	PS_103-CG7	11.69	5.77
933	3714378f87506bf15aa30b0e83fa2a59edff9bb6	PS_101-CG1	14.36	13.25
934	3714378f87506bf15aa30b0e83fa2a59edff9bb6	PS_101-CG2	18.58	24.49
935	3714378f87506bf15aa30b0e83fa2a59edff9bb6	PS_101-CG3	12.1	17.75
936	3714378f87506bf15aa30b0e83fa2a59edff9bb6	PS_103-CG1	37.37	12.57
937	3714378f87506bf15aa30b0e83fa2a59edff9bb6	PS_103-CG2	20.98	12.3
938	3714378f87506bf15aa30b0e83fa2a59edff9bb6	PS_103-CG3	21.89	5.44
939	3714378f87506bf15aa30b0e83fa2a59edff9bb6	PS_103-CG4	23.53	7.43
940	3714378f87506bf15aa30b0e83fa2a59edff9bb6	PS_103-CG5	18.58	0.75
941	3714378f87506bf15aa30b0e83fa2a59edff9bb6	PS_103-CG6	24.5	6.36
942	3714378f87506bf15aa30b0e83fa2a59edff9bb6	PS_103-CG7	12.75	3.69
943	55333a7eb23dde88d6266ae9f57e507be2349078	PS_101-CG1	76.27	12.82
944	55333a7eb23dde88d6266ae9f57e507be2349078	PS_101-CG2	77.2	23.67
945	55333a7eb23dde88d6266ae9f57e507be2349078	PS_101-CG3	73.71	19.3
946	55333a7eb23dde88d6266ae9f57e507be2349078	PS_103-CG1	68.84	13.13
947	55333a7eb23dde88d6266ae9f57e507be2349078	PS_103-CG2	78.21	7.34
948	55333a7eb23dde88d6266ae9f57e507be2349078	PS_103-CG3	79.09	2.35
949	55333a7eb23dde88d6266ae9f57e507be2349078	PS_103-CG4	67.85	5.79
950	55333a7eb23dde88d6266ae9f57e507be2349078	PS_103-CG5	66.51	5.86
951	55333a7eb23dde88d6266ae9f57e507be2349078	PS_103-CG6	71.28	7.24
952	55333a7eb23dde88d6266ae9f57e507be2349078	PS_103-CG7	70.26	6.24
953	500bdabf7af3a586e036db64f472673f19244ec0	PS_101-CG1	11	16.49
954	500bdabf7af3a586e036db64f472673f19244ec0	PS_101-CG2	59.19	26.81
955	500bdabf7af3a586e036db64f472673f19244ec0	PS_101-CG3	55.97	22.7
956	500bdabf7af3a586e036db64f472673f19244ec0	PS_103-CG1	11.59	14.99
957	500bdabf7af3a586e036db64f472673f19244ec0	PS_103-CG2	11.89	10.78
958	500bdabf7af3a586e036db64f472673f19244ec0	PS_103-CG3	12.29	8.15
959	500bdabf7af3a586e036db64f472673f19244ec0	PS_103-CG4	6.65	6.96
960	500bdabf7af3a586e036db64f472673f19244ec0	PS_103-CG5	6.91	10.31
961	500bdabf7af3a586e036db64f472673f19244ec0	PS_103-CG6	12.84	11.51
962	500bdabf7af3a586e036db64f472673f19244ec0	PS_103-CG7	4.57	8.53
963	6854852dc9f7c4a8cb61ff4048b8b082df98191b	PS_101-CG1	22.17	15.82
964	6854852dc9f7c4a8cb61ff4048b8b082df98191b	PS_101-CG2	28.29	20.87
965	6854852dc9f7c4a8cb61ff4048b8b082df98191b	PS_101-CG3	27.87	16.8
966	6854852dc9f7c4a8cb61ff4048b8b082df98191b	PS_103-CG1	13.06	14.75
967	6854852dc9f7c4a8cb61ff4048b8b082df98191b	PS_103-CG2	15.41	11.1
968	6854852dc9f7c4a8cb61ff4048b8b082df98191b	PS_103-CG3	13.62	8.19
969	6854852dc9f7c4a8cb61ff4048b8b082df98191b	PS_103-CG4	11.53	7.67
970	6854852dc9f7c4a8cb61ff4048b8b082df98191b	PS_103-CG5	9.42	5.6
971	6854852dc9f7c4a8cb61ff4048b8b082df98191b	PS_103-CG6	16.34	14
972	6854852dc9f7c4a8cb61ff4048b8b082df98191b	PS_103-CG7	9.23	9.4
973	d6bd30af0afdf27e91762c2a4bb66d32bd3e04fc	PS_101-CG1	25.94	17.59
974	d6bd30af0afdf27e91762c2a4bb66d32bd3e04fc	PS_101-CG2	34.08	24.29
975	d6bd30af0afdf27e91762c2a4bb66d32bd3e04fc	PS_101-CG3	20.8	23.59
976	d6bd30af0afdf27e91762c2a4bb66d32bd3e04fc	PS_103-CG1	14.82	15.07
977	d6bd30af0afdf27e91762c2a4bb66d32bd3e04fc	PS_103-CG2	10	12.52
978	d6bd30af0afdf27e91762c2a4bb66d32bd3e04fc	PS_103-CG3	9.68	10.83
979	d6bd30af0afdf27e91762c2a4bb66d32bd3e04fc	PS_103-CG4	7.89	6.51
980	d6bd30af0afdf27e91762c2a4bb66d32bd3e04fc	PS_103-CG5	11.18	9.45
981	d6bd30af0afdf27e91762c2a4bb66d32bd3e04fc	PS_103-CG6	15.08	13.89
982	d6bd30af0afdf27e91762c2a4bb66d32bd3e04fc	PS_103-CG7	9.03	11.69
983	4c8c8bd6f37a4660a0bd7c130ddb57f13cd329d3	PS_103-CG1	19.86	13.66
984	4c8c8bd6f37a4660a0bd7c130ddb57f13cd329d3	PS_103-CG2	20.76	9.55
985	4c8c8bd6f37a4660a0bd7c130ddb57f13cd329d3	PS_103-CG3	13.88	11.78
986	4c8c8bd6f37a4660a0bd7c130ddb57f13cd329d3	PS_103-CG4	19.32	8.01
987	4c8c8bd6f37a4660a0bd7c130ddb57f13cd329d3	PS_103-CG5	14.58	8.02
988	4c8c8bd6f37a4660a0bd7c130ddb57f13cd329d3	PS_103-CG6	18.06	13.04
989	4c8c8bd6f37a4660a0bd7c130ddb57f13cd329d3	PS_103-CG7	8.99	7.36
990	2f034c88783198c323bb30f56d88380203d2b985	PS_101-CG1	16.93	14.66
991	2f034c88783198c323bb30f56d88380203d2b985	PS_101-CG2	33.23	26.87
992	2f034c88783198c323bb30f56d88380203d2b985	PS_101-CG3	43.52	23.66
993	2f034c88783198c323bb30f56d88380203d2b985	PS_103-CG1	41.13	13.3
994	2f034c88783198c323bb30f56d88380203d2b985	PS_103-CG2	18.42	9.85
995	2f034c88783198c323bb30f56d88380203d2b985	PS_103-CG3	20.42	10.44
996	2f034c88783198c323bb30f56d88380203d2b985	PS_103-CG4	17.14	7.91
997	2f034c88783198c323bb30f56d88380203d2b985	PS_103-CG5	17.64	5.67
998	2f034c88783198c323bb30f56d88380203d2b985	PS_103-CG6	16.78	11.47
999	2f034c88783198c323bb30f56d88380203d2b985	PS_103-CG7	6.22	11.03
1000	20e2e6779b33f9a44514e723b4096dc4276ed295	PS_101-CG1	11.32	14.52
1001	20e2e6779b33f9a44514e723b4096dc4276ed295	PS_101-CG2	19.97	22.39
1002	20e2e6779b33f9a44514e723b4096dc4276ed295	PS_101-CG3	18.94	15.63
1003	20e2e6779b33f9a44514e723b4096dc4276ed295	PS_103-CG1	19.86	8.29
1004	20e2e6779b33f9a44514e723b4096dc4276ed295	PS_103-CG2	19.85	7.1
1005	20e2e6779b33f9a44514e723b4096dc4276ed295	PS_103-CG3	15.03	5.65
1006	20e2e6779b33f9a44514e723b4096dc4276ed295	PS_103-CG4	14.35	6.86
1007	20e2e6779b33f9a44514e723b4096dc4276ed295	PS_103-CG5	19.75	5.53
1008	20e2e6779b33f9a44514e723b4096dc4276ed295	PS_103-CG6	18.81	7.9
1009	20e2e6779b33f9a44514e723b4096dc4276ed295	PS_103-CG7	18.5	4.5
1010	ee672ce6c2714da1c3a4c64b432129b8a49ad955	PS_101-CG1	22.62	16.77
1011	ee672ce6c2714da1c3a4c64b432129b8a49ad955	PS_101-CG2	35.59	22.52
1012	ee672ce6c2714da1c3a4c64b432129b8a49ad955	PS_101-CG3	21.46	20.6
1013	ee672ce6c2714da1c3a4c64b432129b8a49ad955	PS_103-CG1	17.34	10.2
1014	ee672ce6c2714da1c3a4c64b432129b8a49ad955	PS_103-CG2	27.59	8.69
1015	ee672ce6c2714da1c3a4c64b432129b8a49ad955	PS_103-CG3	18.21	8.17
1016	ee672ce6c2714da1c3a4c64b432129b8a49ad955	PS_103-CG4	21.76	3.51
1017	ee672ce6c2714da1c3a4c64b432129b8a49ad955	PS_103-CG5	20.62	6.48
1018	ee672ce6c2714da1c3a4c64b432129b8a49ad955	PS_103-CG6	25.4	17.13
1019	ee672ce6c2714da1c3a4c64b432129b8a49ad955	PS_103-CG7	15.59	8.22
1020	3935ec964dce017f96bc66a37c56db6113ec6dc3	PS_103-CG1	29.04	12.65
1021	3935ec964dce017f96bc66a37c56db6113ec6dc3	PS_103-CG2	42.99	6.06
1022	3935ec964dce017f96bc66a37c56db6113ec6dc3	PS_103-CG3	31.15	6.8
1023	3935ec964dce017f96bc66a37c56db6113ec6dc3	PS_103-CG4	41.09	3.21
1024	3935ec964dce017f96bc66a37c56db6113ec6dc3	PS_103-CG5	33.28	4.75
1025	3935ec964dce017f96bc66a37c56db6113ec6dc3	PS_103-CG6	20.09	11.99
1026	3935ec964dce017f96bc66a37c56db6113ec6dc3	PS_103-CG7	20.66	9.38
1027	81863cfeb4894b1a4bca103ca58dbed84a5e3b7d	PS_103-CG1	32.76	17.89
1028	81863cfeb4894b1a4bca103ca58dbed84a5e3b7d	PS_103-CG2	28.72	12.84
1029	81863cfeb4894b1a4bca103ca58dbed84a5e3b7d	PS_103-CG3	32.86	14.87
1030	81863cfeb4894b1a4bca103ca58dbed84a5e3b7d	PS_103-CG4	9.16	9.64
1031	81863cfeb4894b1a4bca103ca58dbed84a5e3b7d	PS_103-CG5	11.28	11.86
1032	81863cfeb4894b1a4bca103ca58dbed84a5e3b7d	PS_103-CG6	21.43	13.37
1033	81863cfeb4894b1a4bca103ca58dbed84a5e3b7d	PS_103-CG7	8.45	8
1034	498ea22fad5d5ac43e1eaaf6c66c5313621efec7	PS_101-CG1	8.6	15.89
1035	498ea22fad5d5ac43e1eaaf6c66c5313621efec7	PS_101-CG2	30.79	23.93
1036	498ea22fad5d5ac43e1eaaf6c66c5313621efec7	PS_101-CG3	17.67	18.95
1037	498ea22fad5d5ac43e1eaaf6c66c5313621efec7	PS_103-CG1	29.89	8.91
1038	498ea22fad5d5ac43e1eaaf6c66c5313621efec7	PS_103-CG2	18.27	12.62
1039	498ea22fad5d5ac43e1eaaf6c66c5313621efec7	PS_103-CG3	37.8	11.72
1040	498ea22fad5d5ac43e1eaaf6c66c5313621efec7	PS_103-CG4	27.03	7.43
1041	498ea22fad5d5ac43e1eaaf6c66c5313621efec7	PS_103-CG5	31.47	10.14
1042	498ea22fad5d5ac43e1eaaf6c66c5313621efec7	PS_103-CG6	36.29	16.88
1043	498ea22fad5d5ac43e1eaaf6c66c5313621efec7	PS_103-CG7	15.42	7
1044	9f1a6b19885a3434475499855dd6bcf872718776	PS_101-CG1	10.63	18.7
1045	9f1a6b19885a3434475499855dd6bcf872718776	PS_101-CG2	31.36	26.35
1046	9f1a6b19885a3434475499855dd6bcf872718776	PS_101-CG3	14.95	18.75
1047	9f1a6b19885a3434475499855dd6bcf872718776	PS_103-CG1	53.05	22.77
1048	9f1a6b19885a3434475499855dd6bcf872718776	PS_103-CG2	84.06	12.99
1049	9f1a6b19885a3434475499855dd6bcf872718776	PS_103-CG3	54.99	15.44
1050	9f1a6b19885a3434475499855dd6bcf872718776	PS_103-CG4	20.89	8.73
1051	9f1a6b19885a3434475499855dd6bcf872718776	PS_103-CG5	30.18	9.98
1052	9f1a6b19885a3434475499855dd6bcf872718776	PS_103-CG6	30.24	15.61
1053	9f1a6b19885a3434475499855dd6bcf872718776	PS_103-CG7	15.52	10.26
1054	a6ef15cb2a09560cba5f3129e9b6efb51663ea87	PS_101-CG1	37.28	18.37
1055	a6ef15cb2a09560cba5f3129e9b6efb51663ea87	PS_101-CG2	58.63	32.02
1056	a6ef15cb2a09560cba5f3129e9b6efb51663ea87	PS_101-CG3	54.16	25.81
1057	a6ef15cb2a09560cba5f3129e9b6efb51663ea87	PS_103-CG1	68.22	19.62
1058	a6ef15cb2a09560cba5f3129e9b6efb51663ea87	PS_103-CG2	63.31	21.38
1059	a6ef15cb2a09560cba5f3129e9b6efb51663ea87	PS_103-CG3	66.98	15.76
1060	a6ef15cb2a09560cba5f3129e9b6efb51663ea87	PS_103-CG4	61.62	14.58
1061	a6ef15cb2a09560cba5f3129e9b6efb51663ea87	PS_103-CG5	64.44	13.13
1062	a6ef15cb2a09560cba5f3129e9b6efb51663ea87	PS_103-CG6	68.64	16.13
1063	a6ef15cb2a09560cba5f3129e9b6efb51663ea87	PS_103-CG7	53.9	8.51
1064	a196aa9fca909ea0ebc54cf9dfe67025407f065e	PS_101-CG1	36.35	21.42
1065	a196aa9fca909ea0ebc54cf9dfe67025407f065e	PS_101-CG2	50.58	25.39
1066	a196aa9fca909ea0ebc54cf9dfe67025407f065e	PS_101-CG3	43.86	19.97
1067	42bc73c998bc7e3cba65a1327dbd22c26ca1820a	PS_101-CG1	14.31	13.3
1068	42bc73c998bc7e3cba65a1327dbd22c26ca1820a	PS_101-CG2	23.45	16.81
1069	42bc73c998bc7e3cba65a1327dbd22c26ca1820a	PS_101-CG3	26.05	16.32
1070	42bc73c998bc7e3cba65a1327dbd22c26ca1820a	PS_103-CG1	11.59	6.51
1071	42bc73c998bc7e3cba65a1327dbd22c26ca1820a	PS_103-CG2	9.62	6.46
1072	42bc73c998bc7e3cba65a1327dbd22c26ca1820a	PS_103-CG3	7.92	7.21
1073	42bc73c998bc7e3cba65a1327dbd22c26ca1820a	PS_103-CG4	12.59	4.23
1074	42bc73c998bc7e3cba65a1327dbd22c26ca1820a	PS_103-CG5	12.09	3.44
1075	42bc73c998bc7e3cba65a1327dbd22c26ca1820a	PS_103-CG6	13.32	9.39
1076	42bc73c998bc7e3cba65a1327dbd22c26ca1820a	PS_103-CG7	4.7	5.1
1077	bf1d3468ea53b432e10bcaddbf563b50fb6c4e3c	PS_101-CG1	13.63	11.59
1078	bf1d3468ea53b432e10bcaddbf563b50fb6c4e3c	PS_101-CG2	32.82	15.48
1079	bf1d3468ea53b432e10bcaddbf563b50fb6c4e3c	PS_101-CG3	18.7	17.51
1080	bf1d3468ea53b432e10bcaddbf563b50fb6c4e3c	PS_103-CG1	6.8	9.69
1081	bf1d3468ea53b432e10bcaddbf563b50fb6c4e3c	PS_103-CG2	10.64	5.8
1082	bf1d3468ea53b432e10bcaddbf563b50fb6c4e3c	PS_103-CG3	8.93	3.93
1083	bf1d3468ea53b432e10bcaddbf563b50fb6c4e3c	PS_103-CG4	4.26	1.92
1084	bf1d3468ea53b432e10bcaddbf563b50fb6c4e3c	PS_103-CG5	5.3	6.15
1085	bf1d3468ea53b432e10bcaddbf563b50fb6c4e3c	PS_103-CG6	8.35	8.61
1086	bf1d3468ea53b432e10bcaddbf563b50fb6c4e3c	PS_103-CG7	5.95	5.84
1087	f25c821fd0a445ae72bc6e87026152026301e450	PS_101-CG1	13.52	18.01
1088	f25c821fd0a445ae72bc6e87026152026301e450	PS_101-CG2	15.56	25.63
1089	f25c821fd0a445ae72bc6e87026152026301e450	PS_101-CG3	15.25	18.84
1090	f25c821fd0a445ae72bc6e87026152026301e450	PS_103-CG1	45.8	11.79
1091	f25c821fd0a445ae72bc6e87026152026301e450	PS_103-CG2	47.58	10.78
1092	f25c821fd0a445ae72bc6e87026152026301e450	PS_103-CG3	43.02	12.9
1093	f25c821fd0a445ae72bc6e87026152026301e450	PS_103-CG4	42.77	11.36
1094	f25c821fd0a445ae72bc6e87026152026301e450	PS_103-CG5	43.81	8.36
1095	f25c821fd0a445ae72bc6e87026152026301e450	PS_103-CG6	28.89	12.57
1096	f25c821fd0a445ae72bc6e87026152026301e450	PS_103-CG7	28.61	6.53
1097	c65714932ae56689f17b94e4b95011aebe11c4ca	PS_101-CG1	45.29	17.13
1098	c65714932ae56689f17b94e4b95011aebe11c4ca	PS_101-CG2	34.09	23.53
1099	c65714932ae56689f17b94e4b95011aebe11c4ca	PS_101-CG3	20.55	20.67
1100	c65714932ae56689f17b94e4b95011aebe11c4ca	PS_103-CG1	27	15.78
1101	c65714932ae56689f17b94e4b95011aebe11c4ca	PS_103-CG2	27.4	10.74
1102	c65714932ae56689f17b94e4b95011aebe11c4ca	PS_103-CG3	18.07	6.11
1103	c65714932ae56689f17b94e4b95011aebe11c4ca	PS_103-CG4	10.21	5.21
1104	c65714932ae56689f17b94e4b95011aebe11c4ca	PS_103-CG5	9.39	4.43
1105	c65714932ae56689f17b94e4b95011aebe11c4ca	PS_103-CG6	13.91	10.32
1106	c65714932ae56689f17b94e4b95011aebe11c4ca	PS_103-CG7	4.35	7.58
1107	66a69929af6f7d2f88b7ae9a295bd16d1aa44e69	PS_101-CG1	45.09	13.62
1108	66a69929af6f7d2f88b7ae9a295bd16d1aa44e69	PS_101-CG2	51.05	26.95
1109	66a69929af6f7d2f88b7ae9a295bd16d1aa44e69	PS_101-CG3	43.74	21.83
1110	66a69929af6f7d2f88b7ae9a295bd16d1aa44e69	PS_103-CG1	37.12	11.47
1111	66a69929af6f7d2f88b7ae9a295bd16d1aa44e69	PS_103-CG2	42.62	6.3
1112	66a69929af6f7d2f88b7ae9a295bd16d1aa44e69	PS_103-CG3	25.55	12.97
1113	66a69929af6f7d2f88b7ae9a295bd16d1aa44e69	PS_103-CG4	35.71	5.03
1114	66a69929af6f7d2f88b7ae9a295bd16d1aa44e69	PS_103-CG5	30.27	3.59
1115	66a69929af6f7d2f88b7ae9a295bd16d1aa44e69	PS_103-CG6	32.81	10.31
1116	66a69929af6f7d2f88b7ae9a295bd16d1aa44e69	PS_103-CG7	16.85	2.68
1117	00c77c60ff2637baa59e17044935c9f43a02145c	PS_101-CG1	7.79	17.72
1118	00c77c60ff2637baa59e17044935c9f43a02145c	PS_101-CG2	34.17	26.12
1119	00c77c60ff2637baa59e17044935c9f43a02145c	PS_101-CG3	40.4	23.08
1120	00c77c60ff2637baa59e17044935c9f43a02145c	PS_103-CG1	29.05	13.37
1121	00c77c60ff2637baa59e17044935c9f43a02145c	PS_103-CG2	42.89	14.06
1122	00c77c60ff2637baa59e17044935c9f43a02145c	PS_103-CG3	23.87	11.63
1123	00c77c60ff2637baa59e17044935c9f43a02145c	PS_103-CG4	26.42	5.97
1124	00c77c60ff2637baa59e17044935c9f43a02145c	PS_103-CG5	21.54	6.56
1125	00c77c60ff2637baa59e17044935c9f43a02145c	PS_103-CG6	28.8	11.05
1126	00c77c60ff2637baa59e17044935c9f43a02145c	PS_103-CG7	23.16	6.33
1127	bfc726637da889792d61d6de91e3f6d1007c8ea4	PS_103-CG1	13.32	14.68
1128	bfc726637da889792d61d6de91e3f6d1007c8ea4	PS_103-CG2	9.89	13.17
1129	bfc726637da889792d61d6de91e3f6d1007c8ea4	PS_103-CG3	9.65	13.47
1130	bfc726637da889792d61d6de91e3f6d1007c8ea4	PS_103-CG4	6.12	7.74
1131	bfc726637da889792d61d6de91e3f6d1007c8ea4	PS_103-CG5	8.53	7.31
1132	bfc726637da889792d61d6de91e3f6d1007c8ea4	PS_103-CG6	12.63	12.32
1133	bfc726637da889792d61d6de91e3f6d1007c8ea4	PS_103-CG7	5.57	8.78
1134	bd7cbec29866903ccd4b38c84b97a08d001c034a	PS_101-CG1	8.26	16.23
1135	bd7cbec29866903ccd4b38c84b97a08d001c034a	PS_101-CG2	12.39	26.08
1136	bd7cbec29866903ccd4b38c84b97a08d001c034a	PS_101-CG3	7.86	21.46
1137	bd7cbec29866903ccd4b38c84b97a08d001c034a	PS_103-CG1	13.61	6.6
1138	bd7cbec29866903ccd4b38c84b97a08d001c034a	PS_103-CG2	12.72	12.32
1139	bd7cbec29866903ccd4b38c84b97a08d001c034a	PS_103-CG3	44.47	9.99
1140	bd7cbec29866903ccd4b38c84b97a08d001c034a	PS_103-CG4	9.99	6.46
1141	bd7cbec29866903ccd4b38c84b97a08d001c034a	PS_103-CG5	8.48	7.91
1142	bd7cbec29866903ccd4b38c84b97a08d001c034a	PS_103-CG6	8.07	9.49
1143	bd7cbec29866903ccd4b38c84b97a08d001c034a	PS_103-CG7	7.36	3.46
1144	a6ce520b5a49bd8b06dd5286c2637bd765f4d7e5	PS_103-CG1	43.45	10.46
1145	a6ce520b5a49bd8b06dd5286c2637bd765f4d7e5	PS_103-CG2	22.48	8.76
1146	a6ce520b5a49bd8b06dd5286c2637bd765f4d7e5	PS_103-CG3	37.5	9.88
1147	a6ce520b5a49bd8b06dd5286c2637bd765f4d7e5	PS_103-CG4	50.88	5.72
1148	a6ce520b5a49bd8b06dd5286c2637bd765f4d7e5	PS_103-CG5	52.81	5.02
1149	a6ce520b5a49bd8b06dd5286c2637bd765f4d7e5	PS_103-CG6	50.85	9.63
1150	a6ce520b5a49bd8b06dd5286c2637bd765f4d7e5	PS_103-CG7	44.26	4.35
1151	6d71a945583bd050508124406224386e622c2b9b	PS_101-CG1	19.04	10.42
1152	6d71a945583bd050508124406224386e622c2b9b	PS_101-CG2	15.3	14.47
1153	6d71a945583bd050508124406224386e622c2b9b	PS_101-CG3	17.68	14.53
1154	6d71a945583bd050508124406224386e622c2b9b	PS_103-CG1	12.31	8.85
1155	6d71a945583bd050508124406224386e622c2b9b	PS_103-CG2	5.49	6.3
1156	6d71a945583bd050508124406224386e622c2b9b	PS_103-CG3	8.55	6.99
1157	6d71a945583bd050508124406224386e622c2b9b	PS_103-CG4	1.28	2.71
1158	6d71a945583bd050508124406224386e622c2b9b	PS_103-CG5	2.92	2.45
1159	6d71a945583bd050508124406224386e622c2b9b	PS_103-CG6	7.24	8.26
1160	6d71a945583bd050508124406224386e622c2b9b	PS_103-CG7	1.27	6.94
1161	73cda6cffb881d0625d673ec27a9cc8078848c1e	PS_101-CG1	37.91	14.7
1162	73cda6cffb881d0625d673ec27a9cc8078848c1e	PS_101-CG2	19.9	25.22
1163	73cda6cffb881d0625d673ec27a9cc8078848c1e	PS_101-CG3	22.49	19.21
1164	73cda6cffb881d0625d673ec27a9cc8078848c1e	PS_103-CG1	45.72	11.69
1165	73cda6cffb881d0625d673ec27a9cc8078848c1e	PS_103-CG2	47.32	11.03
1166	73cda6cffb881d0625d673ec27a9cc8078848c1e	PS_103-CG3	40.82	11.42
1167	73cda6cffb881d0625d673ec27a9cc8078848c1e	PS_103-CG4	33.8	12.18
1168	73cda6cffb881d0625d673ec27a9cc8078848c1e	PS_103-CG5	53.2	13.44
1169	73cda6cffb881d0625d673ec27a9cc8078848c1e	PS_103-CG6	38.48	17.3
1170	73cda6cffb881d0625d673ec27a9cc8078848c1e	PS_103-CG7	12.24	11.89
1171	19a2c7e0f4d0b74549a3d2ef968490def13be03d	PS_101-CG1	8.43	41.35
1172	19a2c7e0f4d0b74549a3d2ef968490def13be03d	PS_101-CG2	32.63	15.85
1173	19a2c7e0f4d0b74549a3d2ef968490def13be03d	PS_101-CG3	19.37	14.08
1174	19a2c7e0f4d0b74549a3d2ef968490def13be03d	PS_103-CG1	16.65	42.68
1175	19a2c7e0f4d0b74549a3d2ef968490def13be03d	PS_103-CG2	18.5	31.89
1176	19a2c7e0f4d0b74549a3d2ef968490def13be03d	PS_103-CG3	15.94	12.41
1177	19a2c7e0f4d0b74549a3d2ef968490def13be03d	PS_103-CG4	9.37	9.21
1178	19a2c7e0f4d0b74549a3d2ef968490def13be03d	PS_103-CG5	12.47	8.51
1179	19a2c7e0f4d0b74549a3d2ef968490def13be03d	PS_103-CG6	10.14	20.55
1180	19a2c7e0f4d0b74549a3d2ef968490def13be03d	PS_103-CG7	8.51	19.1
1181	9a1673d14371b8c9349060d95e1a6d5a99178b19	PS_101-CG1	49.35	18.92
1182	9a1673d14371b8c9349060d95e1a6d5a99178b19	PS_101-CG2	69.98	22.51
1183	9a1673d14371b8c9349060d95e1a6d5a99178b19	PS_101-CG3	55.07	19.53
1184	9a1673d14371b8c9349060d95e1a6d5a99178b19	PS_103-CG1	41.42	14.58
1185	9a1673d14371b8c9349060d95e1a6d5a99178b19	PS_103-CG2	32.27	13.92
1186	9a1673d14371b8c9349060d95e1a6d5a99178b19	PS_103-CG3	42.38	10.54
1187	9a1673d14371b8c9349060d95e1a6d5a99178b19	PS_103-CG4	33.72	6.32
1188	9a1673d14371b8c9349060d95e1a6d5a99178b19	PS_103-CG5	34.15	9.18
1189	9a1673d14371b8c9349060d95e1a6d5a99178b19	PS_103-CG6	44.8	11.86
1190	9a1673d14371b8c9349060d95e1a6d5a99178b19	PS_103-CG7	18.4	4.62
1191	11cf8923f1974e9f0e2ddd9b192a737a18b9692f	PS_101-CG1	34.2	17.44
1192	11cf8923f1974e9f0e2ddd9b192a737a18b9692f	PS_101-CG2	44.71	27.64
1193	11cf8923f1974e9f0e2ddd9b192a737a18b9692f	PS_101-CG3	24.54	20.59
1194	11cf8923f1974e9f0e2ddd9b192a737a18b9692f	PS_103-CG1	51.59	13.5
1195	11cf8923f1974e9f0e2ddd9b192a737a18b9692f	PS_103-CG2	41.54	7.64
1196	11cf8923f1974e9f0e2ddd9b192a737a18b9692f	PS_103-CG3	29.47	6.33
1197	11cf8923f1974e9f0e2ddd9b192a737a18b9692f	PS_103-CG4	24.21	6.48
1198	11cf8923f1974e9f0e2ddd9b192a737a18b9692f	PS_103-CG5	35.16	6.63
1199	11cf8923f1974e9f0e2ddd9b192a737a18b9692f	PS_103-CG6	53.78	9.63
1200	11cf8923f1974e9f0e2ddd9b192a737a18b9692f	PS_103-CG7	23.02	5.34
1201	5022dd04ee141c7b3af26bb83a4d057b6e4481e1	PS_101-CG1	12.22	13.13
1202	5022dd04ee141c7b3af26bb83a4d057b6e4481e1	PS_101-CG2	26.43	16.91
1203	5022dd04ee141c7b3af26bb83a4d057b6e4481e1	PS_101-CG3	24.08	14.85
1204	5022dd04ee141c7b3af26bb83a4d057b6e4481e1	PS_103-CG1	9.86	8.57
1205	5022dd04ee141c7b3af26bb83a4d057b6e4481e1	PS_103-CG2	9.66	4.33
1206	5022dd04ee141c7b3af26bb83a4d057b6e4481e1	PS_103-CG3	9.69	6.49
1207	5022dd04ee141c7b3af26bb83a4d057b6e4481e1	PS_103-CG4	5.9	6.36
1208	5022dd04ee141c7b3af26bb83a4d057b6e4481e1	PS_103-CG5	5.94	2.73
1209	5022dd04ee141c7b3af26bb83a4d057b6e4481e1	PS_103-CG6	5.06	9.93
1210	5022dd04ee141c7b3af26bb83a4d057b6e4481e1	PS_103-CG7	5.67	4.17
1211	248e0a1bb271a82a0b45db8dbbdc0e358da2a7ee	PS_101-CG1	28.83	9.24
1212	248e0a1bb271a82a0b45db8dbbdc0e358da2a7ee	PS_101-CG2	43.22	20.9
1213	248e0a1bb271a82a0b45db8dbbdc0e358da2a7ee	PS_101-CG3	42.94	16.54
1214	248e0a1bb271a82a0b45db8dbbdc0e358da2a7ee	PS_103-CG1	45.09	6
1215	248e0a1bb271a82a0b45db8dbbdc0e358da2a7ee	PS_103-CG2	43.87	10
1216	248e0a1bb271a82a0b45db8dbbdc0e358da2a7ee	PS_103-CG3	45.81	4.56
1217	248e0a1bb271a82a0b45db8dbbdc0e358da2a7ee	PS_103-CG4	44.23	4.89
1218	248e0a1bb271a82a0b45db8dbbdc0e358da2a7ee	PS_103-CG5	46.55	6.16
1219	248e0a1bb271a82a0b45db8dbbdc0e358da2a7ee	PS_103-CG6	50.39	11.77
1220	248e0a1bb271a82a0b45db8dbbdc0e358da2a7ee	PS_103-CG7	29.83	5.86
1221	12df1de71b523afe88cb7aea9762238a4f59a7d9	PS_101-CG1	21.72	15.21
1222	12df1de71b523afe88cb7aea9762238a4f59a7d9	PS_101-CG2	21.79	23.82
1223	12df1de71b523afe88cb7aea9762238a4f59a7d9	PS_101-CG3	15.32	16.17
1224	12df1de71b523afe88cb7aea9762238a4f59a7d9	PS_103-CG1	13.63	10.74
1225	12df1de71b523afe88cb7aea9762238a4f59a7d9	PS_103-CG2	9.76	7.12
1226	12df1de71b523afe88cb7aea9762238a4f59a7d9	PS_103-CG3	7.3	5.71
1227	12df1de71b523afe88cb7aea9762238a4f59a7d9	PS_103-CG4	7.71	5.19
1228	12df1de71b523afe88cb7aea9762238a4f59a7d9	PS_103-CG5	11.34	6.31
1229	12df1de71b523afe88cb7aea9762238a4f59a7d9	PS_103-CG6	16.46	8.96
1230	12df1de71b523afe88cb7aea9762238a4f59a7d9	PS_103-CG7	8.11	7.06
1231	18ac6facd644b1c2a31ff6ba300740ec28afacca	PS_101-CG1	38.69	13.49
1232	18ac6facd644b1c2a31ff6ba300740ec28afacca	PS_101-CG2	27.92	21.82
1233	18ac6facd644b1c2a31ff6ba300740ec28afacca	PS_101-CG3	19.17	16.77
1234	18ac6facd644b1c2a31ff6ba300740ec28afacca	PS_103-CG1	38.87	9.81
1235	18ac6facd644b1c2a31ff6ba300740ec28afacca	PS_103-CG2	30.53	9.9
1236	18ac6facd644b1c2a31ff6ba300740ec28afacca	PS_103-CG3	28.43	7.05
1237	18ac6facd644b1c2a31ff6ba300740ec28afacca	PS_103-CG4	14.84	4.99
1238	18ac6facd644b1c2a31ff6ba300740ec28afacca	PS_103-CG5	15.21	3.29
1239	18ac6facd644b1c2a31ff6ba300740ec28afacca	PS_103-CG6	18.01	5.94
1240	18ac6facd644b1c2a31ff6ba300740ec28afacca	PS_103-CG7	6.24	7.25
1241	33250bd65713158c28b55e328a00684a40bc0aed	PS_101-CG1	29.88	13.7
1242	33250bd65713158c28b55e328a00684a40bc0aed	PS_101-CG2	24.3	18.65
1243	33250bd65713158c28b55e328a00684a40bc0aed	PS_101-CG3	20.33	15.23
1244	33250bd65713158c28b55e328a00684a40bc0aed	PS_103-CG1	9.82	9.32
1245	33250bd65713158c28b55e328a00684a40bc0aed	PS_103-CG2	14.64	8.72
1246	33250bd65713158c28b55e328a00684a40bc0aed	PS_103-CG3	9.44	5.51
1247	33250bd65713158c28b55e328a00684a40bc0aed	PS_103-CG4	6.1	2.77
1248	33250bd65713158c28b55e328a00684a40bc0aed	PS_103-CG5	5.67	5.66
1249	33250bd65713158c28b55e328a00684a40bc0aed	PS_103-CG6	15.73	10.59
1250	33250bd65713158c28b55e328a00684a40bc0aed	PS_103-CG7	11.19	5.41
1251	eba8cd4b9910b5991bf19f2f14b5f6f8b2cac5ba	PS_101-CG1	10.51	13.9
1252	eba8cd4b9910b5991bf19f2f14b5f6f8b2cac5ba	PS_101-CG2	33.38	18.4
1253	eba8cd4b9910b5991bf19f2f14b5f6f8b2cac5ba	PS_101-CG3	26.79	15.56
1254	eba8cd4b9910b5991bf19f2f14b5f6f8b2cac5ba	PS_103-CG1	4.24	11.97
1255	eba8cd4b9910b5991bf19f2f14b5f6f8b2cac5ba	PS_103-CG2	7.01	10.4
1256	eba8cd4b9910b5991bf19f2f14b5f6f8b2cac5ba	PS_103-CG3	12.44	6.63
1257	eba8cd4b9910b5991bf19f2f14b5f6f8b2cac5ba	PS_103-CG4	8.22	6.76
1258	eba8cd4b9910b5991bf19f2f14b5f6f8b2cac5ba	PS_103-CG5	10.37	7.28
1259	eba8cd4b9910b5991bf19f2f14b5f6f8b2cac5ba	PS_103-CG6	11.92	10.01
1260	eba8cd4b9910b5991bf19f2f14b5f6f8b2cac5ba	PS_103-CG7	5.76	5.61
1261	d9ee1fb67acdd0a6ce3b9c7f7f4f0e679f4b25a1	PS_101-CG1	15.415	16.03
1262	d9ee1fb67acdd0a6ce3b9c7f7f4f0e679f4b25a1	PS_101-CG2	35.385	12.5
1263	d9ee1fb67acdd0a6ce3b9c7f7f4f0e679f4b25a1	PS_101-CG3	15.35	29.115
1264	d9ee1fb67acdd0a6ce3b9c7f7f4f0e679f4b25a1	PS_103-CG1	12.65	3.5
1265	d9ee1fb67acdd0a6ce3b9c7f7f4f0e679f4b25a1	PS_103-CG2	10.32	3.52
1266	d9ee1fb67acdd0a6ce3b9c7f7f4f0e679f4b25a1	PS_103-CG3	10	3.81
1267	d9ee1fb67acdd0a6ce3b9c7f7f4f0e679f4b25a1	PS_103-CG4	7.87	3.81
1268	d9ee1fb67acdd0a6ce3b9c7f7f4f0e679f4b25a1	PS_103-CG5	8.72	2.8
1269	d9ee1fb67acdd0a6ce3b9c7f7f4f0e679f4b25a1	PS_103-CG6	16.98	4.14
1270	d9ee1fb67acdd0a6ce3b9c7f7f4f0e679f4b25a1	PS_103-CG7	6.69	3.24
1271	2c589906400de0a2a596a1f97c9f9a6ecf31722c	PS_101-CG1	9.98	11.48
1272	2c589906400de0a2a596a1f97c9f9a6ecf31722c	PS_101-CG2	16.425	17.105
1273	2c589906400de0a2a596a1f97c9f9a6ecf31722c	PS_101-CG3	10.315	16.075
1274	2c589906400de0a2a596a1f97c9f9a6ecf31722c	PS_103-CG1	34.16	8.3
1275	2c589906400de0a2a596a1f97c9f9a6ecf31722c	PS_103-CG2	12.58	10.71
1276	2c589906400de0a2a596a1f97c9f9a6ecf31722c	PS_103-CG3	7.01	7.07
1277	2c589906400de0a2a596a1f97c9f9a6ecf31722c	PS_103-CG4	4.66	3.95
1278	2c589906400de0a2a596a1f97c9f9a6ecf31722c	PS_103-CG5	6.03	5.06
1279	2c589906400de0a2a596a1f97c9f9a6ecf31722c	PS_103-CG6	7.14	8.86
1280	2c589906400de0a2a596a1f97c9f9a6ecf31722c	PS_103-CG7	5.69	5.04
1281	5ffb2c743fafcc6c186c176a58f82f9277c50eba	PS_101-CG1	20.665	17.465
1282	5ffb2c743fafcc6c186c176a58f82f9277c50eba	PS_101-CG2	29.53	31.72
1283	5ffb2c743fafcc6c186c176a58f82f9277c50eba	PS_101-CG3	26.27	21.69
1284	5ffb2c743fafcc6c186c176a58f82f9277c50eba	PS_103-CG1	31.05	14.63
1285	5ffb2c743fafcc6c186c176a58f82f9277c50eba	PS_103-CG2	29.97	13.72
1286	5ffb2c743fafcc6c186c176a58f82f9277c50eba	PS_103-CG3	15.63	11.21
1287	5ffb2c743fafcc6c186c176a58f82f9277c50eba	PS_103-CG4	30.02	9.67
1288	5ffb2c743fafcc6c186c176a58f82f9277c50eba	PS_103-CG5	23.38	8.83
1289	5ffb2c743fafcc6c186c176a58f82f9277c50eba	PS_103-CG6	27.42	11.52
1290	5ffb2c743fafcc6c186c176a58f82f9277c50eba	PS_103-CG7	21.44	11.11
1291	495951c843fb9c9a43e83428250633710503f926	PS_101-CG1	16.435	13.65
1292	495951c843fb9c9a43e83428250633710503f926	PS_101-CG2	21.315	21.56
1293	495951c843fb9c9a43e83428250633710503f926	PS_101-CG3	14.825	15.23
1294	495951c843fb9c9a43e83428250633710503f926	PS_103-CG1	15.24	8.77
1295	495951c843fb9c9a43e83428250633710503f926	PS_103-CG2	18.42	9.12
1296	495951c843fb9c9a43e83428250633710503f926	PS_103-CG3	12.85	8.84
1297	495951c843fb9c9a43e83428250633710503f926	PS_103-CG4	15.26	5.7
1298	495951c843fb9c9a43e83428250633710503f926	PS_103-CG5	12.34	6.82
1299	495951c843fb9c9a43e83428250633710503f926	PS_103-CG6	13.99	10.88
1300	495951c843fb9c9a43e83428250633710503f926	PS_103-CG7	11.81	7.88
1301	065eb97c61a1eb75e956912a8aa6b261b83edc7b	PS_101-CG1	18.81	14.87
1302	065eb97c61a1eb75e956912a8aa6b261b83edc7b	PS_101-CG2	16.99	17.6
1303	065eb97c61a1eb75e956912a8aa6b261b83edc7b	PS_101-CG3	19.86	15.47
1304	7d31afe641193a634587c6791cd71ee63b0c6379	PS_101-CG1	11.02	16.63
1305	7d31afe641193a634587c6791cd71ee63b0c6379	PS_101-CG2	21.89	29.03
1306	7d31afe641193a634587c6791cd71ee63b0c6379	PS_101-CG3	16.48	20.72
1307	7d31afe641193a634587c6791cd71ee63b0c6379	PS_103-CG1	20.08	11.06
1308	7d31afe641193a634587c6791cd71ee63b0c6379	PS_103-CG2	35.3	11.5
1309	7d31afe641193a634587c6791cd71ee63b0c6379	PS_103-CG3	15.38	9.47
1310	7d31afe641193a634587c6791cd71ee63b0c6379	PS_103-CG4	23.81	8.08
1311	7d31afe641193a634587c6791cd71ee63b0c6379	PS_103-CG5	21.16	6.42
1312	7d31afe641193a634587c6791cd71ee63b0c6379	PS_103-CG6	18.15	14.59
1313	7d31afe641193a634587c6791cd71ee63b0c6379	PS_103-CG7	8.77	13.07
1314	3993f440e20074d9c8e372a385d1c3accfe003d9	PS_101-CG1	31.95	15.5
1315	3993f440e20074d9c8e372a385d1c3accfe003d9	PS_101-CG2	50.83	29.08
1316	3993f440e20074d9c8e372a385d1c3accfe003d9	PS_101-CG3	47.81	21.8
1317	3993f440e20074d9c8e372a385d1c3accfe003d9	PS_103-CG1	35.9	13.22
1318	3993f440e20074d9c8e372a385d1c3accfe003d9	PS_103-CG2	44.59	9.32
1319	3993f440e20074d9c8e372a385d1c3accfe003d9	PS_103-CG3	30.37	11.15
1320	3993f440e20074d9c8e372a385d1c3accfe003d9	PS_103-CG4	29.94	9.72
1321	3993f440e20074d9c8e372a385d1c3accfe003d9	PS_103-CG5	20.97	9.01
1322	3993f440e20074d9c8e372a385d1c3accfe003d9	PS_103-CG6	20.04	14.79
1323	3993f440e20074d9c8e372a385d1c3accfe003d9	PS_103-CG7	33.63	8.28
1324	493af3b33e004b298405277c28b28c21871ea5f4	PS_101-CG1	13.89	18.59
1325	493af3b33e004b298405277c28b28c21871ea5f4	PS_101-CG2	22.38	28.19
1326	493af3b33e004b298405277c28b28c21871ea5f4	PS_101-CG3	33.65	22.41
1327	493af3b33e004b298405277c28b28c21871ea5f4	PS_103-CG1	27.58	12.13
1328	493af3b33e004b298405277c28b28c21871ea5f4	PS_103-CG2	24.45	11.19
1329	493af3b33e004b298405277c28b28c21871ea5f4	PS_103-CG3	23.16	11.81
1330	493af3b33e004b298405277c28b28c21871ea5f4	PS_103-CG4	24.3	6.91
1331	493af3b33e004b298405277c28b28c21871ea5f4	PS_103-CG5	22.06	7.48
1332	493af3b33e004b298405277c28b28c21871ea5f4	PS_103-CG6	16.39	11.26
1333	493af3b33e004b298405277c28b28c21871ea5f4	PS_103-CG7	10.99	8.73
1334	22cc2b282eed768b37e4dbabec22e9f284711687	PS_101-CG1	32.06	8.88
1335	22cc2b282eed768b37e4dbabec22e9f284711687	PS_101-CG2	23.07	16.75
1336	22cc2b282eed768b37e4dbabec22e9f284711687	PS_101-CG3	17.45	20.53
1337	22cc2b282eed768b37e4dbabec22e9f284711687	PS_103-CG1	9.34	33.35
1338	22cc2b282eed768b37e4dbabec22e9f284711687	PS_103-CG2	7.04	30.575
1339	22cc2b282eed768b37e4dbabec22e9f284711687	PS_103-CG3	7.79	29.16
1340	22cc2b282eed768b37e4dbabec22e9f284711687	PS_103-CG4	4.51	29.64
1341	22cc2b282eed768b37e4dbabec22e9f284711687	PS_103-CG5	2.47	28.825
1342	22cc2b282eed768b37e4dbabec22e9f284711687	PS_103-CG6	8.53	29.435
1343	22cc2b282eed768b37e4dbabec22e9f284711687	PS_103-CG7	2.62	36.19
1344	ae70b39d95d3587d4dc97b8728f4dbe54d1e3b46	PS_101-CG1	11.2	15.05
1345	ae70b39d95d3587d4dc97b8728f4dbe54d1e3b46	PS_101-CG2	15.68	29.85
1346	ae70b39d95d3587d4dc97b8728f4dbe54d1e3b46	PS_101-CG3	12.41	22.48
1347	ae70b39d95d3587d4dc97b8728f4dbe54d1e3b46	PS_103-CG1	21.48	11.98
1348	ae70b39d95d3587d4dc97b8728f4dbe54d1e3b46	PS_103-CG2	10.95	11.47
1349	ae70b39d95d3587d4dc97b8728f4dbe54d1e3b46	PS_103-CG3	13.46	10.93
1350	ae70b39d95d3587d4dc97b8728f4dbe54d1e3b46	PS_103-CG4	14.74	6.94
1351	ae70b39d95d3587d4dc97b8728f4dbe54d1e3b46	PS_103-CG5	10.78	6.52
1352	ae70b39d95d3587d4dc97b8728f4dbe54d1e3b46	PS_103-CG6	17.16	14.71
1353	ae70b39d95d3587d4dc97b8728f4dbe54d1e3b46	PS_103-CG7	11.32	6.33
1354	45fa6e555b18c22a578f29554e1649226b5aebc9	PS_101-CG1	17.89	20
1355	45fa6e555b18c22a578f29554e1649226b5aebc9	PS_101-CG2	25.54	31.41
1356	45fa6e555b18c22a578f29554e1649226b5aebc9	PS_101-CG3	18.41	22.89
1357	d82183927209640bf59a9ff937aaec6c9e836a5f	PS_101-CG1	7.56	15.88
1358	d82183927209640bf59a9ff937aaec6c9e836a5f	PS_101-CG2	18.8	23.29
1359	d82183927209640bf59a9ff937aaec6c9e836a5f	PS_101-CG3	11.83	15.56
1360	d82183927209640bf59a9ff937aaec6c9e836a5f	PS_103-CG1	15.37	14.94
1361	d82183927209640bf59a9ff937aaec6c9e836a5f	PS_103-CG2	7.9	9.29
1362	d82183927209640bf59a9ff937aaec6c9e836a5f	PS_103-CG3	7.56	3.6
1363	d82183927209640bf59a9ff937aaec6c9e836a5f	PS_103-CG4	5.97	5.29
1364	d82183927209640bf59a9ff937aaec6c9e836a5f	PS_103-CG5	8.8	3.14
1365	d82183927209640bf59a9ff937aaec6c9e836a5f	PS_103-CG6	7.55	9.4
1366	d82183927209640bf59a9ff937aaec6c9e836a5f	PS_103-CG7	6.6	9.1
1367	baa44fae3715f7ca0708c1373df9bc0306021f1e	PS_101-CG1	26.34	13.78
1368	baa44fae3715f7ca0708c1373df9bc0306021f1e	PS_101-CG2	59.095	23.315
1369	baa44fae3715f7ca0708c1373df9bc0306021f1e	PS_101-CG3	48.3275	17.76
1370	baa44fae3715f7ca0708c1373df9bc0306021f1e	PS_103-CG1	47.485	11.68
1371	baa44fae3715f7ca0708c1373df9bc0306021f1e	PS_103-CG2	43.505	8.39
1372	baa44fae3715f7ca0708c1373df9bc0306021f1e	PS_103-CG3	30.68	6.74
1373	baa44fae3715f7ca0708c1373df9bc0306021f1e	PS_103-CG4	27.52	4.32
1374	baa44fae3715f7ca0708c1373df9bc0306021f1e	PS_103-CG5	35.3	2.23
1375	baa44fae3715f7ca0708c1373df9bc0306021f1e	PS_103-CG6	34.915	8.69
1376	baa44fae3715f7ca0708c1373df9bc0306021f1e	PS_103-CG7	20.3	4.82
