# Supplementary material for: Age-Related DNA Methylation in Normal Kidney Tissue Identifies Epigenetic Cancer Risk Susceptibility Loci in the ANKRD34B and ZIC1 Genes
Source: Int J Mol Sci. 2022 May 10;23(10):5327. doi: 10.3390/ijms23105327 (PMC9141100; doi:10.3390/ijms23105327)
Supplement: Supplementary file 1 [file ijms-23-05327-s001.zip › Exp_N_adN.csv]

	age	sex	tissue	PS_101-CG1	PS_101-CG2	PS_101-CG3	PS_103-CG1	PS_103-CG2	PS_103-CG3	PS_103-CG4	PS_103-CG5	PS_103-CG6	PS_103-CG7
1	69	1	0	18.41	29.29	18.44	13.13	11.97	11.86	10.44	9.71	15.85	7.32
2	57	1	0	17.01	23.77	18.07	11.45	6.36	10	3.94	6.24	14.37	7.42
3	44	0	0	14.67	17.61	18.11	12.87	10.35	10.28	10.08	10.36	12.21	7.65
4	59	0	0	16.18	25.64	21.19	11.22	10.77	9.93	10.77	7.2	13.44	8.93
5	67	1	0	17.53	28.15	24.25	10.22	14.46	7.83	9.16	6.07	10.76	3.53
6	73	0	0	20.14	30.44	23.16	20.58	17.28	13.58	10.98	10.46	25.3	16.45
7	58	0	0	16.19	24.96	19.12	7.02	7.68	7.03	5.05	6.02	10.54	7.75
8	76	1	0	15.29	24.85	19.13	15.67	14.47	13.05	9.79	10.88	15.72	11.39
9	74	1	0	15.19	26.67	22.15	21.09	18.93	18.58	12.67	15.34	23.3	13.03
10	80	1	0	19.42	27.79	19.83	14.54	11.2	11.86	9.61	12.61	14.16	9.27
11	70	1	0	15.61	21.18	19.04	16.82	9.3	14.43	11.24	10.76	21.01	10.12
12	50	0	0	NA	NA	NA	18.63	11.54	10.3	9.97	10.04	12.75	9.39
13	81	1	0	NA	NA	NA	16.18	9.65	12.65	7.04	9.32	12.79	11.98
14	0	0	0	6.21	4.33	6.08	NA	NA	NA	NA	NA	NA	NA
15	25	0	0	15.82	19.91	19.44	7.61	8.45	3.54	2.75	3.43	5.9	4.08
16	39	1	0	10.85	22.3	17.95	NA	NA	NA	NA	NA	NA	NA
17	97	0	0	NA	NA	NA	18.92	16.59	12.83	10.08	11.57	19.36	9.45
18	39	1	0	11.19	16.54	16.37	10.09	10.31	11.23	5.66	3.34	10.89	6.02
19	55	1	0	13.84	20.71	16.57	7.16	11.36	10.29	5.37	6.21	11.89	6.83
20	89	0	0	NA	NA	NA	13.24	11.4	10.78	6.62	6.74	11.7	7.24
21	25	1	0	NA	NA	NA	3.65	8.11	3.85	5.8	3.79	5.96	5.27
22	66	0	0	16.97	26.93	20.17	11.55	8.87	8.05	4.8	7.08	13.23	4.21
23	40	1	0	12.25	22.46	19	12.04	8.83	9.31	4.59	5.84	12.56	5.51
24	58	1	0	16.34	22.15	20.97	12.78	8.52	9.32	6.41	5.74	10.9	7.59
25	39	1	0	NA	NA	NA	7.78	8.92	4.64	3.89	6.21	10.52	7.02
26	59	1	0	14.87	24.3	17.63	8.92	9.66	10.47	4.73	9.47	13.78	7.07
27	69	1	0	16.44	26.5	19.67	14.7	13.07	13.49	8.25	6.75	13.35	8.08
28	51	1	0	18.66	23.75	21.64	8.58	7.11	7.73	4.29	4.02	12.36	2.95
29	27	0	0	12.53	12.02	14.12	4.84	6.44	8.16	4.31	3.79	22.11	6.56
30	67	1	0	13.7	20.97	16.18	12.17	12.07	14.71	10.63	9.74	15.79	9.68
31	14	1	0	10.22	7.29	11.84	7.3	8.06	8.31	6.62	5.86	9.15	8.6
32	51	1	0	14.77	22.44	18.51	NA	NA	NA	NA	NA	NA	NA
33	59	1	0	16.28	28.14	21.19	NA	NA	NA	NA	NA	NA	NA
34	25	1	0	10.92	13.22	14.36	4.8	4.93	2.65	1.36	2.02	2.23	1.06
35	22	0	0	14.28	13.32	15.18	10.81	6.7	3.99	2.94	3.42	8	6.3
36	43	1	0	14.18	16.1	17.27	17.03	8.87	3.71	7.97	8.63	5.82	6.97
37	76	0	0	19.57	24.2	22.74	24.88	18.17	16.54	5.27	8.68	15.45	12.09
38	0	1	0	5.2	4.62	10.59	0.98	2.38	3.38	0.9	0.66	0.97	5.32
39	48	0	0	15.56	20.58	15.23	9.28	9.78	14.2	7.58	5.83	7.88	8.41
40	89	1	0	19.92	34.35	21.34	NA	NA	NA	NA	NA	NA	NA
41	71	1	0	15.54	24.55	18.09	17.09	8.88	14.75	7.8	8.94	13.47	9.9
42	93	1	0	14.75	27.83	25.44	17.31	17.42	10.41	16.31	17.33	19.12	15.91
43	51	1	0	13.83	21.68	17.13	12.27	11.78	7.41	3.43	3.25	11.85	9.74
44	87	0	0	18.02	31.33	20.44	25.66	17.85	16.61	15.38	16.8	11.36	11.47
45	52	0	0	15.48	20.97	23.17	7.99	7.96	7.66	5.03	3.65	7.33	3.03
46	55	1	0	14.93	21.32	16.61	9.81	6.23	5.65	2.29	4.53	5.41	2.47
47	75	0	0	14.65	30.53	24.02	17.72	16.62	5.72	6.72	5.48	13.37	9.86
48	57	1	0	14.33	22.2	17.3	6.07	7.72	10.33	5.67	10.23	17.36	7.81
49	83	0	0	15.54	26.52	19.83	10.16	8.54	10.06	10.02	7.2	14.22	9.27
50	75	0	0	16.03	32.08	21.69	4.97	11.74	9.34	8.03	10.53	14.92	9.14
51	52	1	0	14.08	19.69	18.6	11.71	2.61	4.26	8.19	6.98	10.87	5.09
52	51	1	0	11.5	19.63	19.23	7.3	5.74	3.57	5.04	3.17	7.05	5.11
53	36	1	0	12.96	14.62	16.3	4.71	7.32	5.03	2.47	3	4.82	5.18
54	45	1	0	12.02	20.54	15.76	7.09	5.52	7.25	4.99	6.11	12.71	5.31
55	81	1	0	20.86	32.9	25.85	NA	NA	NA	NA	NA	NA	NA
56	47	1	0	13.1	21.84	14.87	NA	NA	NA	NA	NA	NA	NA
57	99	0	0	16.69	27.16	21.47	NA	NA	NA	NA	NA	NA	NA
58	60	1	0	13.92	26.25	23.4	13.49	9.75	9.46	3.01	7.56	5.12	3.79
59	72	1	0	30	32.12	25.7	7.04	12.63	5.25	1.26	8.68	5.97	4.45
60	88	0	0	NA	NA	NA	25.68	13.91	11.53	10.27	5.49	9.39	4.43
61	53	1	0	NA	NA	NA	10.74	6.97	6.38	1.99	2.16	14.45	11.12
62	25	1	0	11.22	10.99	13.51	3.09	3.59	3.02	1.88	0.82	7.44	5.61
63	27	1	0	12.89	13.11	16.55	NA	NA	NA	NA	NA	NA	NA
64	41	1	0	12.5	20.09	19.11	NA	NA	NA	NA	NA	NA	NA
65	57	1	0	15.67	24.5	19.36	8.92	8.92	4.73	8.58	5.23	7.24	5.64
66	90	0	0	15.75	27.22	21.35	15.41	7.08	9.81	7.11	6.95	15.64	9.2
67	37	1	0	NA	NA	NA	8.59	5.89	6.51	4.14	7.4	9.31	7.28
68	89	0	0	NA	NA	NA	16.75	14.64	16.48	8.73	5.85	15.27	9.86
69	23	1	0	13.1	12.48	14.38	NA	NA	NA	NA	NA	NA	NA
70	57	1	0	13.61	26.6	19.83	8.26	7.12	10.26	1.41	3.37	9.81	6.01
71	80	1	0	18.36	26.11	21.5	13.27	11.43	4.47	3.59	2.85	13.15	11.12
72	77	0	0	22.31	33.35	26.25	NA	NA	NA	NA	NA	NA	NA
73	74	1	0	NA	NA	NA	13.31	3.72	13.08	3.95	3.82	10.38	5.54
74	42	1	0	15.44	21.49	18.41	7.57	12.44	5.15	4.91	3.89	0.33	5.64
75	77	1	0	13.12	26.5	18.23	9.98	9.39	11.83	5.22	6.33	11.54	9.84
76	53	0	0	14.89	22.57	18.63	7.55	7.97	2.16	2.64	2.02	7.8	6.96
77	44	1	0	14.97	19.77	15.19	6.77	12.64	7.6	2.48	4.19	2.66	4.87
78	68	0	0	15.3	30.49	18.88	5.86	11.85	14.45	3.25	6.68	9.56	4.2
79	86	1	0	17.06	30.44	19.18	NA	NA	NA	NA	NA	NA	NA
80	35	1	0	12.2	18.8	17.16	6.56	5.19	6.21	3.55	3.36	3.69	2.22
81	53	1	0	14.03	21.37	16.6	8.83	6.32	6.88	4.76	2.05	3	3.94
82	42	0	0	13.41	19.2	18.21	4.2	4.95	4.07	4.42	2.68	8.63	3.49
83	0	1	0	6.29	3.2	6.21	1.1	3.03	1.49	0.77	0.47	0.69	0.91
84	74	1	0	18.04	26.31	21.15	12.72	6.86	10.85	13.08	9.09	8.06	8.16
85	73	0	0	19.12	32.77	26.44	12.83	14.35	12.15	6.07	6.64	12.23	9.59
86	53	0	0	12.11	20.49	19.06	5.14	3.9	3.58	6.19	5.24	6.87	7.17
87	75	0	0	18.84	24.63	17.18	22.68	13.51	9.96	8.4	8.73	16.01	11.85
88	52	1	0	15.02	25.05	17.92	12.78	7.38	8.25	4.49	5.79	12.04	6.6
89	42	0	0	18.28	22.61	19.79	6.33	5.42	5.03	2.94	1.85	6.18	4.71
90	64	1	0	20.34	27.6	24.53	13.28	10.2	16.25	5.93	4.98	6.01	4.33
91	53	1	0	11.36	18.5	15.21	4.56	0	5.46	2.88	3.15	7.35	9.88
92	12	1	0	7.76	11.14	15.38	7.39	4.72	2.07	2.4	2.47	4.49	2.87
93	65	0	0	14.72	24.98	18.75	NA	NA	NA	NA	NA	NA	NA
94	51	1	0	15.74	19.59	17.13	9.34	4.31	2.27	3.02	2.65	6.42	9.05
95	61	0	0	17.65	25.65	18.32	NA	NA	NA	NA	NA	NA	NA
96	89	0	0	NA	NA	NA	13.05	11.79	11.79	14.78	11.96	16.5	14
97	78	1	0	14.64	23.52	21.49	9.51	11.32	8.9	6.26	9.14	13.5	7.67
98	66	0	0	15.14	22.87	18.58	14.41	12.03	11.94	7.45	12.41	14.97	10.45
99	68	1	0	NA	NA	NA	11.51	11.03	11.25	7.89	11.01	15.83	10.5
100	68	1	0	16.86	25.24	20.58	7.2	8.75	7.83	4.3	4.84	10.6	4.65
101	61	1	0	14.52	23.77	18.77	11.13	12.31	10.16	7.15	7.8	12.33	7.91
102	75	1	0	13.6	21.53	18.57	NA	NA	NA	NA	NA	NA	NA
103	0	1	0	5.96	5.93	9.94	2.19	2.57	2.52	2.33	1.39	3.17	2.63
104	88	0	0	19.4	27.93	21.3	18.38	9.29	8.24	10.73	7.31	11.6	2.88
105	55	1	0	14.26	18.91	18.01	10.45	10.06	8.77	6.79	5.18	12.29	7.77
106	57	1	0	11.7	20.08	17.42	NA	NA	NA	NA	NA	NA	NA
107	48	0	0	10.61	16.9	16.83	10.57	7.15	8.09	5.94	5.61	12.65	6.94
108	70	0	0	16.18	29.22	22.28	13.45	8.69	9.59	6.95	5.69	8.91	7.2
109	0	1	0	6.86	3.96	7.88	2.88	2.5	2.84	1.55	1.38	3.46	2.78
110	49	1	0	11.26	21.02	18.21	3.6	7.2	6.18	9.66	1.76	15.47	8.23
111	76	1	0	20.37	28.04	20.69	14.75	12.23	12.07	9.9	10.24	15.14	10.18
112	82	0	0	18.14	25.98	26.67	20.34	18.41	16.37	11.79	12.31	17.51	12.89
113	80	1	0	15.99	28.88	24.43	12.07	9.08	12.08	5.79	8.7	13.53	6.65
114	43	1	0	12.85	12.54	21.2	9.37	6.52	12.1	2.45	5.69	11.53	4.42
115	84	0	0	NA	NA	NA	17.79	17.25	14.57	9.52	11.34	19.48	11.06
116	79	1	0	22.94	29.85	23.99	13.6	11.59	11.55	9.36	8.33	17.76	12.47
117	39	0	0	NA	NA	NA	6.38	5.5	7.99	4.53	3.86	8.84	5.9
118	46	0	0	12.74	21	18.53	12.45	7.16	8.85	6.64	7.41	9.35	7.27
119	55	0	0	12.9	21.65	16.88	8.33	6.92	8.09	5.86	6.61	14.56	5.16
120	59	1	0	13.88	16.91	19.91	13.48	10.06	10.24	7.2	7.81	13.56	5.8
121	79	0	0	15.54	27.69	22.88	11.05	14.67	12.02	9.08	11.27	16.58	11.41
122	82	0	0	11.13	26.88	19.52	18.91	11.7	11.79	9.33	10.49	15.56	5.52
123	70	0	0	14.11	26.18	22.54	11.63	10.66	9.82	8.81	7.06	15.69	5.84
124	82	0	0	16.35	24.42	20.73	11.67	11.13	8.97	6.43	4.17	13.78	5.37
125	69	1	0	13.38	25.73	17.35	13.04	12.32	10.84	6.98	8.35	13.51	7.12
126	81	0	0	NA	NA	NA	18.43	14	12.91	9.55	11.77	12.5	13.76
127	45	1	0	13	13.05	16.07	6.48	3.78	4.72	1.72	2.75	6.36	4.5
128	49	0	0	NA	NA	NA	6.99	5.98	5.68	4.65	4.73	10.43	5.87
129	83	1	0	12.39	37.79	15.58	14.47	15.15	16.2	10.29	11.14	18.71	8.21
130	5	1	0	NA	NA	NA	3.73	2.93	3.46	2.87	2.86	3.95	2.01
131	61	1	0	16.33	28.83	20.7	9.2	5.98	8.12	5.16	5.87	8.45	6
132	72	0	0	13.83	22.8	15.35	11.51	9.94	8.84	6.88	7.93	10.96	6.43
133	79	0	0	14.26	28	22.02	11.05	10.77	10.47	6.84	3.55	10.34	3.58
134	73	0	0	NA	NA	NA	15.16	14.45	13.08	9	8.78	15.75	9.85
135	84	0	0	16.7	28.86	19.46	19.37	18.56	14.7	9.45	11.93	16.98	13.85
136	56	1	0	16.04	20.84	17.06	9.34	10.31	5.82	3.25	6.14	11.62	9.06
137	53	1	0	NA	NA	NA	11.13	8.35	9.32	6.71	5.61	11.97	6.18
138	76	1	0	15.87	29.36	17.99	16.27	15.98	14.26	12.67	11.76	14.64	6.54
139	79	0	0	19.38	22.8	24.05	15.43	16.5	10.78	6.03	5.9	13.14	7.06
140	57	0	0	10.71	17.41	19.87	17.21	10.5	8.94	8.08	7	11.23	6.94
141	40	1	0	10	17.74	15	NA	NA	NA	NA	NA	NA	NA
142	43	0	0	13.01	19.88	15.63	6.69	8.62	5.06	3.54	2.33	9.98	6.1
143	48	0	0	12.91	22.03	17.87	12.24	7.41	7.18	4.92	7.8	11.92	7.08
144	2	1	0	NA	NA	NA	2.81	2.34	4.26	2.68	3.17	4.69	1.89
145	45	1	0	NA	NA	NA	6.01	6.86	6.6	5.46	3.37	7.4	3.59
146	72	0	0	15.84	25.81	21	14.52	11.58	9.88	9.19	5.84	11.17	5.78
147	55	1	0	14.37	22.01	14.41	11.09	7.04	8.16	5.63	5.46	8.94	8.52
148	65	1	0	16.05	20.48	20.54	9.89	8.24	11.56	9.08	9.13	11.7	9.66
149	41	0	0	8.94	17.78	19.23	10.92	8.1	6.06	4.98	4.8	9.98	6.85
150	0	1	0	9.49	5.51	6.46	1.61	1.94	2.48	1.48	1.66	2.87	2.05
151	87	0	0	18.43	25.13	20.87	16.14	13.25	12.77	12.71	11.33	15.9	11.52
152	44	0	0	11.38	15.34	14.53	6.96	6.41	5.03	5.08	3.83	12.24	6.13
153	52	1	0	NA	NA	NA	9.21	8.65	7.47	4.93	5.8	7.31	6.11
154	49	1	0	17.32	22.89	21.73	10.55	9.88	10.1	5.13	5.54	6.08	6.69
155	71	1	0	14.49	24.83	19.61	14.48	12.97	12.67	9.37	7.6	14.03	7.78
156	0	1	0	12.21	19.01	15.12	NA	NA	NA	NA	NA	NA	NA
157	44	1	0	6.8	3.96	9.01	2.36	1.97	2.22	3.06	0.76	3.02	1.98
158	78	1	0	19.04	28.28	21.27	NA	NA	NA	NA	NA	NA	NA
159	88	1	0	19.42	31.08	23.1	12.42	10.4	14.26	8.76	7.14	12.44	7.95
160	78	1	0	18.2	27.46	20.83	12.86	13.24	7.95	8.68	8.63	13.26	7.32
161	64	1	0	17.62	25.72	16.86	12.1	8.73	13.3	7.95	7.29	11.64	6.87
162	77	0	0	16.68	31.82	24.9	17.36	14.59	10.78	9.12	10.32	17.55	11.93
163	39	1	0	14.21	20.1	15.7	11.65	12.09	7.17	7	4.35	10.25	7.88
164	40	1	0	11.58	17.39	15.58	9.42	5.94	5.73	6.55	4.61	10.84	6.4
165	69	1	0	19.33	25.93	22.18	13.87	12.94	8.49	6.81	6.67	12.39	9.78
166	37	0	0	13.92	15.68	14.95	7.6	7.28	8.66	5.85	3.83	6.69	3.09
167	78	0	0	15.83	29.71	20.24	16.05	12.99	10.04	9.22	10.2	14.7	9.41
168	65	0	0	18.81	26.38	22.15	10.59	10.08	12.66	9.44	7.46	15.76	7.12
169	77	0	0	13.89	24.48	19.61	13.65	13.14	11.62	8.69	8.19	14.73	9.87
170	70	1	0	15.34	24.04	21.27	15.91	12.83	10.74	8.85	8.68	16.75	8.33
171	41	0	0	12.22	17.96	15.19	8.48	6.89	8.97	6.13	4.5	9.14	6.37
172	86	0	0	17.28	29.15	21.91	11.98	12.59	12.71	9.97	9.87	13.79	8
173	49	1	0	13.29	20.24	16.4	7.21	6.19	7.37	4.83	4.12	7.09	5.76
174	63	1	0	14.32	18.84	14.82	16.03	12.95	11.47	8.04	6.14	12.3	8.77
175	54	1	0	18.45	23.61	21.86	8.27	4.43	6.63	3.41	3.52	11.11	6.59
176	78	1	0	15.47	26.92	23.1	10.86	9.79	8.99	7.46	6.57	14.71	7.28
177	52	1	0	13.24	20.62	18.09	9.63	8.37	7.1	3.98	4.62	9.24	5.76
178	51	1	0	13.41	24.48	18.76	10.93	10.94	10.96	5.92	7.18	11.77	6.85
179	54	0	0	16.31	23.8	23.96	11.75	9.06	9.51	7.55	7.01	9.34	6.92
180	52	1	0	16.92	21.45	20	13.25	16.43	9.64	9.32	5.43	12.51	4.81
181	85	0	0	14.47	25.56	19.06	16.09	19	13.75	9.41	12.95	16.7	9.67
182	93	0	0	15.58	29.63	22.22	NA	NA	NA	NA	NA	NA	NA
183	93	1	0	18.02	34.11	21.72	NA	NA	NA	NA	NA	NA	NA
184	52	0	0	14.73	26.76	21.28	12.04	10.19	12.37	7.59	6.76	10.82	9.01
185	82	1	0	12.98	24.91	21.09	12.58	12.19	14.88	6.75	8.65	18.99	8.22
186	49	1	0	14.47	21.29	17.26	13.18	7.71	8.28	4.62	7.45	10.4	7.91
187	48	1	0	12.63	20.46	17.74	9.38	9.18	7.34	6.47	6.67	8.21	6.88
188	50	1	0	12.06	21.21	15.44	10.31	10.58	7.89	5.16	5.22	8.56	5.66
189	65	1	0	17.51	27.71	20.91	14.55	9.51	11.49	7.88	9.42	12.74	0.67
190	40	1	0	10.76	17.86	17.3	8.26	8.47	7.89	5.82	5.67	8.35	6.13
191	51	1	0	13.19	19.35	16.56	8.9	7.44	6.4	4.6	4.64	9.97	7.9
192	84	0	0	17.51	32.97	20.3	13.86	14.72	8.02	9.71	7.81	10.59	6.2
193	52	1	0	11.8	22.52	18.82	9.45	6.93	8.85	4.67	4.73	10.29	4.9
194	91	0	0	18.46	32.51	21.05	12.81	10.5	9.98	11.12	5.82	19.18	8.55
195	23	1	0	11.43	14.19	13.97	8.07	5.87	6.19	2.83	2.33	5.8	5.18
196	70	1	0	14.95	28.41	20.38	12.24	9.88	10.6	7.01	8.27	15.41	9.96
197	83	1	0	17.47	27.41	19.04	16.57	12.28	13.99	15.16	10.85	18.91	13.49
198	78	1	0	17.82	26.19	19.08	12.65	10.31	10.66	8.22	8.88	13.14	13.48
199	89	1	0	17.76	34.47	21.34	21.38	12.21	10.74	11.77	11.04	16.74	10.66
200	17	1	0	8.09	12.58	13.95	4.47	6.17	2.98	3.62	2.75	4.98	3.01
201	58	1	0	10.49	18.59	18.39	7.99	9.65	9.78	6.06	6.26	13.31	7.9
202	72	0	0	16.22	25.49	23.59	12.88	10.68	7.97	9.48	5.85	11.95	7.05
203	78	0	0	14.78	26.56	19.16	7.97	9.34	13.08	6.29	9.57	15.34	9.66
204	80	0	0	18.15	26.67	19.84	13.25	12.95	9.31	11.18	9.38	16.42	8.13
205	72	1	0	15.77	33.97	25.48	18.59	16.02	13.52	10.41	11.72	14.42	11.17
206	78	1	0	13.89	22.87	19.49	13.37	13.83	11.34	4.06	8.35	15.44	8.65
207	84	0	0	18.76	28.69	25.58	16.66	12.85	14.77	14.95	11.89	19.98	8.39
208	52	1	0	12.03	19.33	19.72	7.78	7.59	7.02	5.71	5.57	9.11	6.16
209	32	0	0	11.35	16.86	17.19	NA	NA	NA	NA	NA	NA	NA
210	53	1	0	14.84	24.54	19.68	9.35	13.42	9.1	7.48	6.54	7.54	6.26
211	48	0	0	14.23	20.83	16.9	NA	NA	NA	NA	NA	NA	NA
212	31	1	0	9.7	15.77	13.07	7.26	5.94	7.28	3.91	4.52	6.29	6.77
213	82	1	0	17.75	26.55	19.99	12.08	16.63	10.11	7.52	11.76	16.12	7.55
214	98	1	0	17.13	29.45	21.05	19.38	14.37	15.71	9.23	8.53	17.61	11.17
215	60	1	0	13.4	20.62	17.67	NA	NA	NA	NA	NA	NA	NA
216	62	1	0	16.66	26.99	25.17	7.14	19.68	11.48	8.56	12.29	14.64	9.07
217	65	1	0	15.16	22.46	19.49	10.64	9.11	7.1	5.33	4.59	12.96	7.39
218	75	1	0	17.21	24.2	19.83	16.45	16.54	12.82	9.36	9.99	14.1	1.69
219	76	1	0	11.6	27.11	21.65	16.58	10.55	14.34	10.69	8.53	17.07	10.31
220	69	1	0	12.86	25.69	16.99	11.37	10.52	9.45	5.77	9.17	13.37	11.44
221	77	0	0	NA	NA	NA	13.08	9.94	9.67	8.11	5.31	14.58	7.71
222	81	1	0	14.15	29.43	23.63	14.51	14.68	10.22	9.4	8.38	15.52	11.65
223	15	1	0	8.15	6.37	9.63	1.62	1.56	1.77	0.37	0.57	2.58	2.42
224	95	0	0	NA	NA	NA	17.08	16.08	15.65	11.9	11.81	17.86	9.68
225	83	1	0	15.26	27.83	18.45	14.7	11.06	10.63	9.21	9.12	14.52	10.37
226	0	0	0	6.94	4.18	7.39	1.47	2.32	2.03	0.9	0.76	1.99	2.4
227	5	0	0	8.41	7.42	13.26	3.88	1.03	2	1.67	1.32	3.27	2.95
228	80	1	0	13	26.99	16.06	19.46	13.53	14.82	13.58	10.87	15.92	10.49
229	84	0	0	16.45	28.12	20.31	12.83	10.03	10.31	12.92	3.18	18.25	8.38
230	44	1	0	12.41	15.87	11.86	8.01	6.1	8.14	6.24	3.72	8.01	6.78
231	67	1	0	11.63	25.16	18.26	10.56	6	9.39	7.67	15.22	19.7	6.59
232	58	1	0	17.54	22.85	14.74	12.32	10.64	10.24	5.56	6.21	11.25	12.72
233	55	1	0	13.93	24.02	19.82	11.51	10.64	7.34	5.5	3.72	13.09	5
234	85	1	0	19.86	26.46	17.64	13.47	17.92	14.6	12.26	7.93	13.74	8.09
235	73	1	0	15.94	26.34	18.44	15.3	12.82	10.56	9.06	7.87	11.02	6.23
236	47	1	0	12.33	18.49	18.39	6.23	4.54	5.59	3.16	2.79	4.54	4.59
237	82	1	0	16.23	29.33	19.82	18.98	14.86	12.96	10.17	8.58	11.43	6.19
238	73	1	0	16.5	26.9	20.92	14.54	13.69	10.79	7.55	8.25	15.78	8.43
239	52	1	0	16.21	19.68	18.64	5.01	5.42	5.09	3.83	3	9.88	6.55
240	53	1	1	NA	NA	NA	10.91	8.75	10.68	5.89	4.98	9.61	5.81
241	78	0	1	15.2	25.46	20.81	17.13	16.57	14.69	9.25	8.31	16.03	8.36
242	60	1	1	15.69	20.33	16.12	9.68	14.59	11.35	3.95	2.96	10.79	2.12
243	69	0	1	17.27	34.59	18.72	1.61	1.47	14.39	1.53	14.31	1.72	1.21
244	68	0	1	17.12	27.46	23.65	10.6	11.94	6.62	6.68	7.4	13.07	9.34
245	85	0	1	18.47	28.53	24.4	18.15	17.23	13.69	10.33	9.37	17.01	9.19
246	64	0	1	19.04	44.49	30.11	42.87	40.95	29.49	30.28	31.13	35.51	21.41
247	68	0	1	16.52	25.23	23.9	15.32	16.77	9.7	8.42	9.57	14.06	6.33
248	63	1	1	16.41	25.27	19.97	9.83	9.41	8.66	5.05	5.45	11.9	6.82
249	67	1	1	16.05	22.44	19.29	7.92	7.77	5.8	4.66	6.48	10.75	6.04
250	68	1	1	15.86	24.78	15.63	10.91	10.44	8.81	6.92	4.83	16.05	7.93
251	79	1	1	12.915	37.025	22.295	22.565	16.585	32.61	24.165	14.6	20.765	6.24
252	65	0	1	14.07	20.1	19.16	NA	NA	NA	NA	NA	NA	NA
253	75	0	1	NA	NA	NA	19.24	15.67	11.51	9.84	8.97	16.09	11.59
254	75	0	1	15.91	27.3	21.55	16.06	13.98	15.28	11.13	11.13	15.61	10.11
255	67	0	1	15.97	25.95	21.78	12.96	11.15	10.94	6.63	6.25	12.48	6.94
256	76	1	1	15.16	27.31	19.63	17.85	11.11	11.99	15.03	10.34	12.11	10.95
257	63	0	1	54.51	58.31	53.91	13.6	11.4	12.58	7.68	8.2	11.34	7.22
258	65	1	1	14.06	23.17	20.03	12.95	13.98	11.64	5.01	4.5	12.37	7.53
259	54	1	1	17.44	20.93	21.45	11.15	12.38	8.98	6.88	7.39	13.11	8.56
260	61	1	1	15.26	23.76	16.55	10.67	8.01	7.45	5.35	5.05	9.81	6.65
261	65	1	1	29.04	41.18	48.81	53.31	49.52	54.41	30.19	33.26	41.09	60.46
262	68	1	1	15.51	24.44	19.26	14.05	9.89	8.66	7.02	5.14	9.43	4.19
263	66	1	1	12.17	21.32	19.08	11.89	9.94	14.51	10.85	10.02	14.59	6.28
264	51	1	1	11.89	19.89	18.07	12.07	13.79	8.2	6.06	4.9	10.36	7.4
265	67	1	1	17.84	23.29	22.15	16.59	13.99	11.46	7.74	7.95	11.98	6.27
266	90	1	1	16.43	30.97	23.77	15.05	10.89	13.23	10.21	10.08	15.56	10.63
267	83	1	1	NA	NA	NA	7.84	5.87	6.59	4.4	4.8	8.5	5.94
268	71	1	1	18.48	35.57	28.31	13.6	16.67	13.35	12.54	6.97	12.66	4.87
269	73	1	1	16.77	26.72	21.47	19	16.48	16.82	12.35	12.08	18.16	10.09
270	69	0	1	NA	NA	NA	10.99	12.82	10.85	8.17	7.74	12.39	7.13
271	46	1	1	15.49	19.06	19.19	6.17	8.19	6.19	5.16	6.59	8.21	5.19
272	65	0	1	NA	NA	NA	16.3	20.95	21.4	12.33	13.66	21.41	12.73
273	47	0	1	NA	NA	NA	20.06	13.94	14.29	10.51	10.34	31.26	12.01
274	62	1	1	15.51	24.21	20.09	10.48	11.05	7.99	6.97	5.77	11.61	6.96
275	74	1	1	14.61	28.16	17.95	13.17	14.26	10.89	8.45	9.42	13.69	9.48
276	73	0	1	9	18.33	16.63	31.84	31.05	28.42	11.71	24.65	13.4	10.79
277	35	1	1	14.17	20.29	17.17	8.83	5.49	12.87	2.36	4.01	5.95	2.84
278	64	1	1	18.5	23.9	20.92	9.35	7.54	7.59	6.05	4.07	8.19	6.59
279	66	1	1	17.2	27.71	17.01	12.91	6.89	10.68	7.08	12.22	9.44	9.33
280	35	1	1	20.4	16.97	13.88	25.65	14.95	2.8	22.87	35.01	33.9	14.45
281	42	1	1	12.23	26	15.76	15.02	9.31	11.8	4.72	6.07	12.1	11.67
282	66	1	1	17.38	26.7	18.53	15.97	12.36	12.47	10.1	9.99	16.14	12.08
283	79	1	1	12.29	68.59	41.57	59.4	14.87	14.24	8.44	7.45	15.96	10.48
284	38	1	1	13.11	15.7	16.73	8.73	8.12	6.27	4.43	4.56	8.84	6.28
285	59	0	1	13.27	21.52	18.49	9.48	8.76	8.9	7.08	6.76	13.24	6.06
286	52	0	1	30.7	47.15	28.84	38.71	30.92	26.35	23.88	26.79	34.67	22.99
287	54	1	1	13.22	19.89	17.79	10.62	10	11.23	6.15	6.83	11.19	7.08
288	73	1	1	14.14	24.44	16.54	10.35	11.95	10.26	8.12	7.59	16.35	9.58
289	72	1	1	18.25	25.53	21.58	12.93	10.06	10	6.39	4.91	15.12	6.51
290	80	0	1	19.4	28.51	23.36	16.11	11.92	13.12	11.66	15.42	22.84	10.23
291	71	0	1	19.91	26.1	14.06	31.17	16	16.65	12.75	12.94	21.89	8.65
292	91	1	1	19.11	30.83	24.7	27.63	15.61	12.61	7.43	3.2	21.96	5.14
293	62	0	1	16.81	27.54	19.88	15.81	12.01	9.81	9.13	9.58	10.84	9.32
294	67	0	1	25.41	32.75	28.28	49.93	55.7	54.76	49.4	47.71	45.6	47.03
295	64	0	1	11.4	22.9	18.47	12.78	10.72	5.69	6.9	7.39	10.01	8.18
296	53	0	1	15.33	23.37	16.49	17.21	11.21	6.48	9.49	9.46	10.58	1.83
297	54	1	1	14.1	22.91	17.03	11.23	9.23	7.37	5.3	5.84	10.93	5.76
298	70	1	1	15.3	27.94	22.87	21.49	15.78	11.75	9.53	12.47	19.25	10.82
299	57	1	1	15.92	21.11	24.68	12.75	13.91	11.89	7.6	4.17	5.88	5.01
300	57	1	1	14.94	22.67	17.41	10.19	9.4	8.67	7.6	3.89	9.19	9.41
301	75	0	1	NA	NA	NA	13.35	9.9	10.25	8.22	6.08	17.17	11.15
302	68	1	1	15.09	27.4	16.86	7.71	11.71	7.58	4.04	4.42	10.33	6.17
303	79	0	1	16.71	23.91	21.85	6.87	8.43	1.75	1.07	4.52	1.52	7.02
304	68	1	1	17.14	27.51	20.45	9.66	8.29	10.76	9.44	8.17	12.37	4.88
305	70	1	1	16.44	25.46	18.54	10.06	1.41	8.74	6.84	6.42	7.16	8.36
306	72	1	1	16.31	23.67	19.52	11.19	10.98	12.47	8.06	7.46	11.49	9.39
307	74	1	1	13.75	26.94	22.26	17.48	13.75	12.9	10.94	10.28	14	13.83
308	52	1	1	10.41	20.48	11.59	5.91	6.18	7.13	7.89	7.95	7.43	6.25
309	84	0	1	12.03	19.03	16.17	45.29	27.43	49.16	39.84	41.32	29.86	26.18
310	70	0	1	15.68	27.44	23.12	11.22	10.5	9.45	4.81	7.56	12.98	3.61
311	44	0	1	10.69	14.59	17.8	7.91	11.56	7.48	2.82	0	7.75	7.3
312	54	1	1	14.14	22.97	19.98	13.79	13.29	12.67	9.88	12.93	13.86	9.61
313	39	0	1	15.56	19.38	19.69	6.95	9.41	4.18	5.08	4.13	8	4.15
314	72	1	1	52.6	44.82	49.81	31.54	23.45	33.08	19.47	31.8	27.72	19.6
315	75	0	1	27.44	41.52	42.97	35.36	32.1	30.81	31.22	35.2	33.25	13.23
316	74	1	1	15.32	29.22	19.84	13.55	13.78	16.07	7.98	10.38	17.42	7.58
317	41	1	1	13.54	18.69	16.5	7.5	7.76	8.73	4.88	10.11	11.62	9.64
318	60	0	1	19.34	24.26	21.87	15.35	12.66	12.34	7.73	7.75	13.17	6.26
319	56	1	1	13.515	26.455	16.06	9.99	8.14	9.42	4.98	6.64	10.795	4.96
320	51	1	1	15.74	16.19	21.18	8.45	17.26	15.48	13.92	4.67	14.79	1.81
321	80	1	1	24.46	34.64	24.7	21.4	18.33	14.83	7.91	11.88	30.1	10.06
322	60	1	1	NA	NA	NA	18.08	14.22	12.61	10.9	11.35	15.63	9.17
323	59	1	1	15.02	24.76	17.49	10.67	12.65	11.83	6.98	10.92	15.33	8.06
324	77	0	1	13.26	24.66	17.95	15.14	15.05	10.23	9.45	9.92	10.72	7.05
325	47	0	1	16.37	24.81	17.44	12.82	8.29	10.92	6.42	7.56	13.77	9.29
326	38	1	1	13.94	16.35	16.07	10.03	10.23	7.57	6.11	5.11	8.62	7.89
327	46	1	1	12.55	20.28	16.68	8.66	6.75	6.11	3.79	4.95	7.36	6.42
328	48	1	1	13.91	19.61	16.43	10.48	9.78	6.84	5.7	4.21	7.26	6.78
329	73	1	1	60.85	57.09	43.3	30.2	58.72	30.22	56.17	56.57	34.38	43.6
330	51	0	1	14.13	20.21	21.7	15.96	10.56	9.43	7.9	8.43	8.32	11.94
331	58	1	1	13.77	23.1	21.53	10.69	24.32	9.59	10.53	23.15	10.43	10.38
332	70	1	1	NA	NA	NA	12.41	12.07	12.89	9.37	10.9	14.25	9.89
333	74	1	1	18.56	28.89	21.56	13.48	14.2	13.82	12.57	8.65	14.56	9.12
334	72	1	1	NA	NA	NA	13.58	12.68	6.71	7.52	7.3	12.12	8.55
335	71	1	1	13.03	24.22	21.88	17.51	15.23	12.79	7.83	11.46	13	10.33
336	69	1	1	16.98	26.27	17.45	11.14	10.15	10.64	6.86	7.87	10.08	8.97
337	70	0	1	16.82	25.75	19.09	14.72	10.7	8.56	6.81	8.18	13.67	12.66
338	52	1	1	15.5	21.82	20.09	10.66	9.07	6.05	3.11	5.97	10.14	6.07
339	66	1	1	NA	NA	NA	14.6	10.17	11.33	6.13	5.93	11.79	7.01
340	57	0	1	17	19.51	20.05	12.9	9.33	8.78	5.19	8.32	12.39	9.82
341	71	1	1	14.4	25.48	21.07	11.23	9.97	9.57	6.77	7.37	11.06	8.74
342	47	0	1	11.7	22.03	17.12	9.28	10	11.02	6.54	7.5	10.05	6.06
343	67	1	1	16.62	26.32	18.47	16.53	16.62	13.4	9.37	10.01	15.27	10.17
344	60	0	1	12.56	21.49	18.94	12.09	11.92	9.33	5.52	6.42	10.16	6.52
345	78	1	1	NA	NA	NA	17.79	16.86	14.8	9.21	13.04	13.07	8.14
346	78	0	1	17.92	33.54	23.46	15.81	13.82	16.17	14.13	13.32	21.11	14.36
347	73	1	1	15.09	28.56	21.06	15.58	11.04	10.71	10.11	10.16	9.34	5.77
348	55	1	1	13.25	24.49	17.75	12.57	12.3	5.44	7.43	0.75	6.36	3.69
349	56	1	1	12.82	23.67	19.3	13.13	7.34	2.35	5.79	5.86	7.24	6.24
350	72	0	1	16.49	26.81	22.7	14.99	10.78	8.15	6.96	10.31	11.51	8.53
351	66	1	1	15.82	20.87	16.8	14.75	11.1	8.19	7.67	5.6	14	9.4
352	69	1	1	17.59	24.29	23.59	15.07	12.52	10.83	6.51	9.45	13.89	11.69
353	76	1	1	NA	NA	NA	13.66	9.55	11.78	8.01	8.02	13.04	7.36
354	72	0	1	14.66	26.87	23.66	13.3	9.85	10.44	7.91	5.67	11.47	11.03
355	57	1	1	14.52	22.39	15.63	8.29	7.1	5.65	6.86	5.53	7.9	4.5
356	50	1	1	16.77	22.52	20.6	10.2	8.69	8.17	3.51	6.48	17.13	8.22
357	64	0	1	NA	NA	NA	12.65	6.06	6.8	3.21	4.75	11.99	9.38
358	74	0	1	NA	NA	NA	17.89	12.84	14.87	9.64	11.86	13.37	8
359	64	0	1	15.89	23.93	18.95	8.91	12.62	11.72	7.43	10.14	16.88	7
360	72	0	1	18.7	26.35	18.75	22.77	12.99	15.44	8.73	9.98	15.61	10.26
361	88	0	1	18.37	32.02	25.81	19.62	21.38	15.76	14.58	13.13	16.13	8.51
362	62	0	1	21.42	25.39	19.97	14.79	13.1	9.39	8.51	7.77	11.3	7
363	65	1	1	15.67	25.52	18.99	11.33	9.35	8.06	7.2	6.8	11.22	7.6
364	44	0	1	13.3	16.81	16.32	6.51	6.46	7.21	4.23	3.44	9.39	5.1
365	41	0	1	11.59	15.48	17.51	9.69	5.8	3.93	1.92	6.15	8.61	5.84
366	65	0	1	18.01	25.63	18.84	11.79	10.78	12.9	11.36	8.36	12.57	6.53
367	76	1	1	17.13	23.53	20.67	15.78	10.74	6.11	5.21	4.43	10.32	7.58
368	67	1	1	13.62	26.95	21.83	11.47	6.3	12.97	5.03	3.59	10.31	2.68
369	74	0	1	17.72	26.12	23.08	13.37	14.06	11.63	5.97	6.56	11.05	6.33
370	55	0	1	16.5	25.89	20.99	14.68	13.17	13.47	7.74	7.31	12.32	8.78
371	75	0	1	16.23	26.08	21.46	6.6	12.32	9.99	6.46	7.91	9.49	3.46
372	59	1	1	14.75	19.87	13.59	10.46	8.76	9.88	5.72	5.02	9.63	4.35
373	36	0	1	10.42	14.47	14.53	8.85	6.3	6.99	2.71	2.45	8.26	6.94
374	67	1	1	14.7	25.22	19.21	11.69	11.03	11.42	12.18	13.44	17.3	11.89
375	46	1	1	41.35	15.85	14.08	42.68	31.89	12.41	9.21	8.51	20.55	19.1
376	61	1	1	18.92	22.51	19.53	14.58	13.92	10.54	6.32	9.18	11.86	4.62
377	77	1	1	17.44	27.64	20.59	13.5	7.64	6.33	6.48	6.63	9.63	5.34
378	37	1	1	13.13	16.91	14.85	8.57	4.33	6.49	6.36	2.73	9.93	4.17
379	50	1	1	9.24	20.9	16.54	6	10	4.56	4.89	6.16	11.77	5.86
380	53	1	1	15.21	23.82	16.17	10.74	7.12	5.71	5.19	6.31	8.96	7.06
381	69	1	1	13.49	21.82	16.77	9.81	9.9	7.05	4.99	3.29	5.94	7.25
382	49	1	1	13.7	18.65	15.23	9.32	8.72	5.51	2.77	5.66	10.59	5.41
383	69	0	1	15.76	27.27	19.71	15.74	11.83	7.84	6.73	10.97	12.5	8.63
384	56	1	1	13.9	18.4	15.56	11.97	10.4	6.63	6.76	7.28	10.01	5.61
385	54	1	1	16.03	12.5	29.115	3.5	3.52	3.81	3.81	2.8	4.14	3.24
386	41	0	1	11.48	17.105	16.075	8.3	10.71	7.07	3.95	5.06	8.86	5.04
387	66	1	1	18.375	31.33	24.155	13.76	10	13.43	8.41	8.27	15.3	8.67
388	70	1	1	17.465	31.72	21.69	14.63	13.72	11.21	9.67	8.83	11.52	11.11
389	56	1	1	13.65	21.56	15.23	8.77	9.12	8.84	5.7	6.82	10.88	7.88
390	54	1	1	14.675	20.345	14.975	11.63	9.27	7.41	5.16	6.3	11.39	6.22
391	49	1	1	14.87	17.6	15.47	NA	NA	NA	NA	NA	NA	NA
392	66	1	1	16.63	29.03	20.72	11.06	11.5	9.47	8.08	6.42	14.59	13.07
393	69	1	1	15.5	29.08	21.8	13.22	9.32	11.15	9.72	9.01	14.79	8.28
394	66	0	1	18.59	28.19	22.41	12.13	11.19	11.81	6.91	7.48	11.26	8.73
395	49	1	1	8.88	16.75	20.53	33.35	30.575	29.16	29.64	28.825	29.435	36.19
396	66	0	1	15.05	29.85	22.48	11.98	11.47	10.93	6.94	6.52	14.71	6.33
397	78	0	1	20	31.41	22.89	NA	NA	NA	NA	NA	NA	NA
398	64	1	1	15.88	23.29	15.56	14.94	9.29	3.6	5.29	3.14	9.4	9.1
399	53	0	1	13.78	23.315	17.76	11.68	8.39	6.74	4.32	2.23	8.69	4.82
