# Supplementary material for: Age-Related DNA Methylation in Normal Kidney Tissue Identifies Epigenetic Cancer Risk Susceptibility Loci in the ANKRD34B and ZIC1 Genes
Source: Int J Mol Sci. 2022 May 10;23(10):5327. doi: 10.3390/ijms23105327 (PMC9141100; doi:10.3390/ijms23105327)
Supplement: Supplementary file 1 [file ijms-23-05327-s001.zip › Inf_Suppl_csv.txt]

file: Exp_N-adN.csv
methylation data of N and adN tissue comparisons 
PS_103: ANKRD34B loci
PS_101: ZIC1 loci
Age in years (rounded)
sex coding: 0, female; 1, male
tissue coding: 0, N; 1, adN

file: Exp_adN-T.csv
methylation data of paired adN vs. T analysis
PS_103: ANKRD34B loci
PS_101: ZIC1 loci
TU: T, tumor tissue
